# Supplementary material for: Direct Cryo-ET observation of platelet deformation induced by SARS-CoV-2 spike protein
Source: Nat Commun. 2023 Feb 4;14:620. doi: 10.1038/s41467-023-36279-5 (PMC9898865; doi:10.1038/s41467-023-36279-5)
Supplement: Supplementary file 6 — Source Data [file 41467_2023_36279_MOESM6_ESM.xlsx]

## Sheet: Fig. 1D
Fig. 1D	Shape assesment of platelets - axial ratio
Biological replicate(Exp.) ≥ 3
	Poly-L-lysine							Fibronectin
	Control			c(Spike)= 20 µg/ml				Control				c(Spike)= 20 µg/ml									c(Spike)= 20 µg/ml
	Exp.1	Exp.2	Exp.3	Exp.1	Exp.2	Exp.3		Exp.1	Exp.2	Exp.3	Exp.4	Exp.1	Exp.2	Exp.3	Exp.4		Exp.1	Exp.2	Exp.3	Exp.4	Exp.1	Exp.2	Exp.3	Exp.4
Technical replicates	i	i	i	i	i	i		i	i	i	i	i	i	i	i		i	i	i	i	i	i	i	i
	3.402	1.145	5.542	8.576	2.137	1.717		3.361	3.598	1.389	3.336	4.604	3.012	6.231	1.928		12.397	2.929	6.703	2.109	2.166	2.923	3.493	1.858
	1.695	1.528	1.446	1.919	1.918	2.583		1.848	1.947	2.736	2.461	1.399	2.163	2.055	5.027		1.622	1.266	5.934	1.579	1.725	1.481	2.04	1.496
	1.183	2.059	1.086	1.08	1.413	1.186		1.767	1.525	3.535	2.159	2.428	1.203	2.356	4.53		1.244	1.187	1.489	2.06	1.317	1.795	1.645	1.618
	1.916	1.123	1.363	2.313	2.649	2.035		3.737	3.346	1.585	1.64	1.633	1.581	3.584	2.547		1.357	1.56	1.162	1.2	1.529	1.617	1.304	1.419
	1.292	2.678	1.865	1.281	7.676	1.738		4.144	2.058	4.513	2.723	4.993	1.195	1.441	2.225		1.513	1.289	1.32	3.689	1.401	1.366	1.591	1.724
	1.441	2.668	1.805	1.582	1.447	1.577		1.326	1.58	5.145	1.572	4.387	1.783	1.293	2.152		1.432	1.605	1.897	2.537	1.553	2.092	2.003	1.443
	1.103	1.089	1.439	1.139	1.44	4.092		2.418	1.169	1.955	2.075	1.319	1.429	1.715	1.577		1.483	1.732	3.267	1.435	1.63	1.384	1.758	1.466
	1.144	1.258	1.382	1.171	1.223	1.242		2.561	1.509	2.567	2.283	1.744	4.917	9.767	1.365		6.486	2.794	1.23	3.843	2.336	2.342	3.361	1.155
	1.721	1.377	1.518	1.243	1.057	1.148		1.972	1.105	4.877	1.876	2.194	1.34	1.524	1.145		1.278	1.722	1.391	1.33	1.381	1.275	1.584	2.259
	1.264	3.383	1.2	2.291	1.118	1.201		1.465	1.459	1.411	6.715	1.255	1.806	2.365	1.759		2.031	1.325	1.419	1.229	5.234	1.558	2.822	1.164
	1.362	1.923	2.045	1.525	1.04	1.913		1.351	1.546	1.813	1.666	1.083	2.981	7.22	1.515		3.552	2.28	1.751	1.339	2.297	1.765	4.889	2.462
	1.208	1.399	1.215	1.223	2.081	1.218		1.343	1.236	2.922	1.943	1.603	1.467	1.766	9.022		1.466	2.014	1.087	1.161	1.258	1.3	5.076	1.992
	1.78	1.604	1.962	1.353	2.204	1.498		3.309	1.306	2.987	2.544	2.17	1.22	4.737	4.645		1.605	1.544	1.135	1.637	1.443	1.189	1.394	1.626
	1.614	1.921	5.236	1.482	2.836	1.285		5.846	1.684	2.163	1.926	1.3	1.374	1.372	2.159		1.753	1.307	1.223	1.154	1.825	1.863	1.842	1.408
	1.303	1.511	1.802	1.346	1.899	1.849		1.36	1.502	2.096	1.544	1.905	1.066	2.744	7.019		1.209	1.312	1.423	1.458	1.685	5.664	1.137	1.785
	1.029	1.593	2.777	1.379	1.399	1.22		1.754	1.082	2.748	1.996	2.338	1.32	3.333	4.356		1.745	1.393	1.228	1.799	7.506	2.278	1.483	2.204
	1.248	1.345	1.952	1.265	2.009	1.319		1.307	1.457	2.625	3.938	1.147	1.645	1.843	1.824		2.832	5.698	1.779	3.65	1.271	1.521	1.345	1.583
	1.237	1.683	1.961	1.224	1.277	1.633		1.187	1.754	1.309	5.17	2.201	4.408	2.006	1.47		2.628	2.022	1.453	2.274	7.112	2.537	3.143	1.284
	2.327	1.956	1.515	1.227	1.045	1.306		1.32	1.415	1.282	2.006	3.397	3.957	3.376	1.177		1.546	1.188	1.7	1.333	1.437	1.921	6	1.398
	3.233	1.205	1.162	1.38	1.605	1.801		3.213	1.396	1.899	1.196	1.409	1.166	1.507	3.283		2.263	1.403	2.264	1.811	1.312	3.131	1.098	1.127
	1.777	3.572	1.14	1.228	2.872	3.959		1.297	1.316	1.362	1.599	2.24	2.265	1.146	1.203		1.663	2.27	2.131	1.292	2.972	3.51	1.396	1.23
	1.166	4.917	2.107	1.303	2.236	1.32		1.382	1.235	1.455	1.242	1.566	1.25	1.348	1.271		1.484	1.562	2.325	1.256	5.325	1.163	2.032	1.423
	1.042	1.742	1.426	3.809	2.251	1.302		1.968	1.133	1.31	1.136	1.731	1.832	3.915	1.543		1.49	1.307	1.152	2.631	3.158	2.633	3.639	6.679
	1.801	2.266	1.34	1.226	3.605	1.797		1.625	1.6	1.025	1.273	2.901	1.466	3.83	3.305		2.025	1.728	2.34	1.699	4.094	1.284	3.519	1.787
	2.328	1.058	1.396	1.822	1.445	1.139		2.113	1.33	2.42	1.209	1.366	1.222	2.597	2.828		3.105	1.468	1.869	1.734	1.619	2.705	1.778	2.354
	1.081	1.706	1.425	1.237	2.356	1.092		1.51	1.036	2.464	1.853	1.579	1.251	2.734	2.037		1.042	1.852	1.633	1.432	3.666	3.193	7.382	1.262
	1.503	1.292	1.486	1.158	1.111	1.181		1.161	1.283	1.28	3.69	1.461	1.254	1.303	1.738		1.876	2.481	1.76	2.139	5.235	3.271	3.985	1.038
	1.085	2.454	1.21	1.404	2.224	1.706		2.454	1.714	1.827	1.681	1.684	1.609	2.243	3.834		1.147	1.339	1.284	1.767	2.446	1.678	1.782	1.514
	1.095	1.982	1.26	2.086	2.207	1.349		2.084	1.395	1.675	1.303	4.015	1.504	3.974	1.455		2.051	1.352	1.115	2.346	2.458	1.217	2.88	5.011
	1.292	1.537	1.216	1.474	2.981	1.026		1.7	1.955	1.414	2.54	10.872	1.239	1.179	1.649		2.438	1.751	1.548	1.666	1.771	1.862	7.806	1.139
	1.46	1.379	1.848	1.5	2	1.5		1.843	1.43	1.973	1.365	2.169	1.791	1.121	5.702		1.342	1.796	3.32	2.429	1.633	1.269	4.249	1.786
	1.141	2.513	1.263	1.058	1.719	1.268		1.386	1.196	1.158	4.882	4.482	1.138	2.137	1.462		1.188	2.027	1.26	1.655	1.297	2.227	2.673
	1.211	4.431	1.767	1.556	1.101	1.694		1.32	2.27	2.144	4.622	1.365	1.363	1.134	1.885		1.695	1.853	1.379		4.098	1.531	2.065
	1.189	3.178	1.399	1.309	1.407	1.21		1.161	1.649	1.819	2.549	3.91	2.513	3.203	1.465		1.613	1.291	1.778		5.141	1.484	9.923
	1.394	1.569	2.483	1.079	1.439	1.11		3.054	1.24	2.047	2.611	3.43	1.066	1.619	1.159		1.071	1.744	1.167		6.45	2.794	7.576
	1.509	1.136	1.456	3.987	1.241	1.348		2.395	1.88	1.798	1.421	1.632	1.121	1.27	1.426		1.172	2.113	5.196		11.104	1.246	4.435
	1.69	2.718	1.586	2.669	1.261	2.682		1.4	1.52	2.957	1.566	1.789	2.936	1.192	1.206		1.545	1.202	3.762		2.913	2.313	1.785
	1.203	1.169	1.21	3.684	1.91	1.579		1.462	1.665	2.917	1.246	1.258	2.637	1.287	1.278		1.116	1.661	8.861		4.502	1.863	2.08
	1.139	1.096	2.105	2.954	1.305	1.544		1.928	2.112	2.312	1.534	1.724	1.404	2.19	1.303		4.106	1.354	1.74		4.109	1.892	3.085
	1.159	1.341	1.596	1.416	1.21	1.132		1.951	2.202	1.296	1.402	1.154	1.368	1.83	1.339		1.687	1.327	3.129		1.19	2.378	3.177
	1.237	1.668	1.491	2.854	1.612	1.509		1.555	1.096	1.347	1.295	1.09	1.826	1.103	6.957		4.028	1.204	4.564		2.708	2.952	4.867
	1.315	3.085	2.162	1.395	1.269	1.103		1.463	2.026	1.958	1.19	8.061	1.172	1.844	1.296		1.406	1.178	2.433		1.525	1.267	1.931
	1.338	1.54	1.676	1.728	1.18	1.345		1.787	1.151	3.762	1.52	1.677	1.296	1.398	1.158		1.84	1.4	1.921		1.457	1.581	3.186
	1.129	1.248	1.894	2.977	1.985	2.524		2.218	1.296	2.142	2.377	1.332	2.476	2.041	1.115		1.132	1.128	1.059		1.58	1.332	4.098
	1.203	1.378	1.769	3.539	1.26	1.433		1.425	1.338	1.132	2.641	1.575	2.128	1.87	1.1		2.069	2.12	1.888		1.249	1.474	2.821
	1.102	1.979	1.292	1.957	1.912	1.265		1.695	1.201	1.844	2.025	1.336	1.416	2.744	1.804		3.068	1.147	1.64		2.505	1.179	2.332
	1.115	1.782	2.239	3.072	1.216	1.206		1.805	2.274	2.232	2.469	3.287	1.096	1.524	1.278		2.347	1.582	1.496		3.454	1.481	4.47
	1.11	2.728	1.261	4.635	2.885	1.118		3.95	1.173	1.205	2.243	1.802	1.179	2.777	4.704		5.01	1.788	1.673		4.785	1.081	6.087
	1.18	1.181	4.264	2.339	1.502	1.625		1.506	1.523	2.297	2.526	2.199	1.547	1.19	2.786		1.995	2.239	2.484		2.034	2.789	2.695
	1.203	2.796	1.505	7.978	1.637	1.482		2.41	1.327	1.845	3.013	1.399	1.127	1.038	1.35		2.025	1.917	1.947		2.344	2.722	1.299
	1.328	1.335	1.169	2.001	1.36	1.242		2.437	1.322	1.199	1.139	1.815	1.195	1.051	1.594		1.184	1.646	2.657		2.711	2.299	2.302
	1.095	2.8	1.796	2.001	1.188	2.134		1.983	1.176	1.753	1.486	1.923	1.526	3.993	1.641		1.752	1.605	1.794		1.25	2.684	2.398
	1.172	1.81	1.499	6.094	1.239	1.46		1.652	1.621	1.945	1.91	2.13	2.234	1.337	2.13		1.153	1.684	1.931		1.873	1.952	2.474
	1.224	1.175	2.366	1.584	2.191	1.312		1.381	1.805	3.162	1.281	1.878	1.329	2.11	1.199		1.843	1.581	1.507		1.556	1.847	3.865
	1.204	1.801	1.422	1.436	1.335	1.683		2.097	2.357	1.398	2.478	1.137	1.564	1.297	1.546		1.17	2.054	1.336		2.104	2.665	3.85
	1.031	2.015	1.253	2.24	1.663	1.464		1.282	2.396	1.422	2.963	1.93	1.276	1.551	1.481		1.12	2.152	1.047		8.281	1.629	3.016
	1.511	1.413	1.042	1.036	1.546	1.385		2.713	2.19	1.092	5.101	1.558	1.464	2.18	2.896		1.554	2.131	2.136		1.527	2.215	2.094
	1.145	1.176	1.841	1.551	3.322	1.394		2.276	1.241	1.168	1.627	2.897	1.547	2.247	4.366		1.964	1.354	1.354		2.066	1.89	1.239
	1.1	1.125	1.306	1.501	2.029	1.191		1.794	1.728	1.516	1.974	3.487	3.883	1.567	2.091		2.7	1.218	1.069		1.904	1.902	2.698
	1.387	1.46	1.847	1.307	1.62	1.652		2.192	1.976	1.794	2.04	1.952	1.587	2.534	1.983		1.327	1.617	1.268		1.318	4.246	2.304
	1.624	1.128	1.144	1.066	3.414	3.976		2.778	1.914	2.439	1.342	1.363	1.329	2.308	3.136		5.936	1.477	3.448		4.596	2.098	3.561
	1.307	1.137	2.261	1.407	1.493	1.574		2.057	1.599	2.537	1.341	1.462	1.276	1.646	1.909		1.62	1.603	2.397		1.116	1.635	1.218
	1.329	1.233	1.082	1.172	1.561	1.306		3.899	1.165	1.846	1.563	1.116	1.566	1.796	2.666		3.1	1.875	1.211		1.661	1.838	3.036
	1.193	1.635		1.491	2.695	2.458		3.195	1.878	1.341	3.639	1.11	1.347	2.154	2.654		1.211	1.277	4.001		3.886	2.104	1.597
	1.279	1.115		2.201	1.495	1.705		2.32	2.249	1.284	3.024	1.36	1.113	1.142	1.297		1.905	1.817	1.568		1.17	3.286	4.771
	1.16	1.594		5.83	1.819	2.493		1.361	1.13	1.267	3.926	1.852	5.614	1.725	1.803		1.716	2.189	2.786		1.223	1.557
	1.223	1.189		5.461	1.697	1.69		1.866	1.62	2.754	1.335	6.717	1.826	3.599	1.394		1.861	1.231	1.174		3.039	1.875
	1.099	1.737		1.753	1.236	1.786		1.731	2.737	2.043	1.985	1.098	1.327	1.496	1.764		1.345	1.293	2.337		5.283	2.965
	4.706	1.057		2.798	2.113	1.539		1.951	2.331	1.386	1.981	1.99	3.879	2.429	1.521		2.893	1.894	2.334		4.224	2.086
	2.846	1.953		1.629	1.851	1.478		1.641	1.928	1.954	2.097	1.347	1.991	2.01	1.61		1.383	1.444	3.923		5.231	3.87
	3.294	1.274		1.408	1.273	4.407		1.227	3.179	3.657	1.8	1.282	2.447	3.456	3.701		2.466	1.334			1.478	3.024
	1.19	1.287		1.158	1.613	1.777		2.483	1.427	1.367	2.246	1.24	1.618	2.208	1.157		2.472	1.744			1.401	1.528
	1.252	1.497		1.537	1.859	1.236		2.088	3.645	1.594	2.044	2.864	1.922	1.892	1.961		2.493	1.092			1.143	1.442
	1.611	1.607		1.67	1.557	1.841		1.4	1.55	1.756	1.18	1.676	1.366	4.035	1.568		3.098	1.578			1.654	1.559
	1.948	1.203		1.667	1.126	2.391		1.284	1.202	1.923	2.431	4.198	2.193	2.657	1.175		5.837	1.154			1.994	1.942
	2.263	1.496		1.197	1.585	1.674		1.843	1.521	2.469	1.695	1.651	2.216	1.966	2.63		1.395	1.743			5.841	2.072
	1.328	1.246		1.64	1.374	2.126		1.131	1.631	1.785	1.205	1.442	2.18	1.816	2.606		1.083	1.589			3.143	1.838
	1.231	1.602		2.089	1.346	1.287		2.526	1.063	2.474	2.71	1.186	1.334	2.952	1.333		2.091	2.313			1.443	1.219
	1.745	1.548		3.178	1.378	1.137		7.259	1.05	1.669	4.318	3.478	1.24	2.993	1.278		4.852	1.655			6.008	2
	1.429	1.659		1.323	1.416	1.518		1.218	1.099	1.4	1.981	1.091	1.381	3.918	2.806		2.483	1.874			4.147	3.626
	1.173	1.854		1.359	2.923	1.561		1.76	1.528	1.449	1.228	4.847	1.381	4.366	2.905		2.132	1.072			3.014	1.295
	1.096	1.108		1.821	1.895	1.083		2.347	1.798	1.856	1.374	2.339	1.167	1.516	1.871		4.267	1.125			4.022	1.264
	1.103	1.393		1.119	1.081	1.126		1.708	1.501	1.701	5.817	1.48	1.683	4.513	1.775		4.426	1.489			1.606	2.099
	1.08	1.769		1.134	1.509	1.562		1.425	1.582	1.99	1.762	1.248	1.86	1.084	1.536		2.689	1.327			1.268	1.507
	2.311	1.173		5.721	1.714	1.956		2.505	1.303	2.019	1.231	1.62	1.053	1.504	3.456		1.545	1.256			1.553	1.856
	2.036	1.431		1.181	2.091	1.66		2.239	2.863	1.103	3.751	1.881	1.912	1.12	2.133		2.567	1.464			1.547	1.389
	1.715	1.743		1.557	1.499	1.892		1.813	3.417	1.846	2.163	1.118	2.096	1.201	5.68		3.604	1.406			6.748	1.491
	1.658	1.444		1.184	1.163	1.493		1.45	1.467	2.801	2.413	2.934	3.701	3.327	1.671		1.363	1.906			4.258	2.852
	1.854	1.731		1.169	1.394	1.177		2.677	1.58	1.12	1.636	1.448	2.743	6.12	6.205		4.572	1.219			1.598	1.795
	1.15	1.995		1.278	1.319	1.331		2.453	2.773	1.238	1.318	1.288	1.495	1.224	1.768		1.662	1.327			2.553	1.752
	1.55	1.352		1.187	2.486	3.349		1.239	1.914	1.738	1.487	1.582	1.44	1.417	7.259		1.465	1.471			1.228	1.527
	1.608	1.156		1.191	3.151	3.346		4.837	1.184	1.401	2.376	3.935	1.474	5.37	1.75		1.264	2.075			4.065	1.828
	1.173	1.526		1.108	1.457	1.071		1.648	1.513	1.046	1.417	1.912	1.685	2.3	3.742		2.194	1.175			1.545	1.694
	1.211	1.906		1.156	2.484	1.453		1.221	1.444	2.35	2.444	1.716	4.522	2.893	3.188		1.801	1.297			1.878	4.623
	1.15	1.18		1.805	2.599	1.887		2.319	1.807	1.376	3.018	3.185	1.311		1.884		1.55	1.491			1.965	1.787
	1.078	2.164		3.771	1.131	3.508		2.975	3.212	1.448	2.234	2.528	1.15		6.486		1.362	1.462			1.276	2.295
	1.181	2.339		3.811	1.615	1.414		1.171	1.287	1.2	1.204	1.088	1.406		1.497		1.212	1.357			4.192	2.316
	2.443	1.614		2.875	1.665	2.058		1.281	1.753	1.158	3.197	5.991	1.242		1.18		1.433	1.254			1.237	3.203
	1.494	1.793		3.683	1.709	1.432		1.816	2.675	1.45	1.768	1.265	1.41				1.796	2.143			2.062	2.021
	2.51	2.557		1.185	2.354	2.574		1.945	1.434	1.321	1.91	2.1	2.087				1.84	1.059			1.897	5.382
	5.043	2.576		1.156	1.742	1.807		1.837	2.192	1.294	3.858	2.327	2.034				3.107	1.537			1.036	1.829
	2.248	1.966		3.638	1.97	1.634		1.284	1.505	1.276		2.008	1.415				1.242	1.185			5.541	3.172
	2.569	5.181		1.45	2.799	1.354		1.383	2.082	2.298		2.496	2.32				1.224	1.201			1.095	2.429
	1.277	3.346		1.62	2.288	1.857		1.567	2.014	2.015		2.221	1.657				3.231	1.472			1.576	4.278
	1.044	1.216		1.653	1.405	1.042		1.101	1.238	1.46		1.421	3.348				3.768	2.559			1.266	3.165
	1.082	1.298		1.733	1.992	1.547		2.291	1.074	2.204		1.241	3.003				1.994	2.222			1.361
	3.511	1.103		1.961	1.788	3.254		2.438	1.817	1.133		2.013	1.527				1.255	1.657			5.61
	1.227	1.586		3.593	1.492	3.512		2.08	2.466	1.839		2.239	3.524				1.701	2.633			1.158
	3.334	1.998		5.139	1.109	2.203		1.263	1.829	1.892		2.284					1.197	1.036			1.179
	1.216	1.148		2.421	3.731	1.365		5.366	2.468	1.354		1.978					2.905	1.243			1.841
	2.507	1.693		2.182	1.209	1.01		2.071	1.963	1.245		1.797					2.293	1.986			1.03
	2.038	1.822		1.999	1.021	1.711		1.782	1.428	1.634		4.141					1.751	1.837			1.747
	1.911	1.318		1.106	1.715	2.093		2.378	1.099	1.341		3.331					1.16	1.309			1.615
	2.206	2.806		1.077	3.752	1.35		1.37	2.487	2.015		3.714					1.287	1.483			1.533
	1.208	1.242		1.062	1.862	3.125		1.793	2.138	1.108		2.201					2.978	1.845			1.172
	3.661	1.145		1.326	1.746	1.428		2.022	1.419	1.912		2.993					3.442	2.068			1.615
	1.436	2.439		1.074	1.207	2.255		1.339	2.667	1.443		1.838					1.397	3.171			1.044
	2.759	1.27		2.093	2.066	1.224		1.731	3.239	1.432		1.295					1.684	1.969			3.015
	1.366	1.343		1.937	2.928	2.161		1.599	1.57	2.512		1.274					1.576	1.329			3.749
	1.624	1.288		1.611	2.557	1.775		1.933	1.389	1.499		1.189					2.424	3.012			5.215
	3.045	2.409		1.463	1.84	1.167		1.129	1.238	2.253		3.613					3.083	1.067			1.687
	2.677	2.989		1.087	2.122	2.735		1.845	1.408	3.541		3.855					4.181	1.198			1.685
	1.262	1.302		1.105	3.234	1.832		1.279	1.767	1.62		3.257					1.484	1.26			8.222
	1.129	4.626		1.14	1.695	1.334		1.515	1.743			1.531					1.127	2.379			2.453
	3.466	2.266		1.256	3.54	1.19		1.726	1.397			1.345					3.405	1.687			3.217
	1.5	1.196		1.248	2.136			1.224	1.463			2.973					3.828	1.459			2.193
	1.58	1.052		3.158	1.869			1.521	1.301			1.298					1.123	1.497			1.962
	3.284	1.289		1.262	5.466			1.257	2.201			1.558					2.744	1.988			2.779
	3.992	1.521		1.044	1.568			2.228				1.331					1.833	1.999			3.132
	1.758	1.563		1.072	4.568			1.545				6.703					1.131	2.157			5.345
	1.731	1.366		1.243	1.427			2.287				2.456					1.443	2.263			2.894
	2.844	1.65		1.132	1.756			1.022				2.185					1.304	2.787			2.602
	3.429	2.568		1.221	1.517			1.195				1.558					2.295	1.943			1.799
	1.666	2.218		1.157	1.082			1.343				3.064					2.646	2.975			3.131
	1.325	1.364		2.218	4.881			1.402				2.715					1.721	1.79			3.709
	1.853	1.472		3.21	1.118			2.541				2.02					1.176	2.128			1.831
	1.362	1.073		2.033	1.219			1.537				3.177					2.416				1.726
	1.466	1.497		1.493	1.023			2.118				1.932					1.183				2.977
	4.002	1.867			2.864			2.495				1.792					1.62				6.213
	1.259				1.904			1.336				1.36					2.156				3.19
	1.557				1.962			1.284				3.134					3.091				2.665
					1.486			1.289				1.867					5.388				2.424
					1.192			5.124				4.48					1.829				2.338
					6.788			1.169				3.458					1.211				1.164
					2.42			2.02				1.745					4.619				4.739
					1.141			2.182				1.716					1.171				3.571
					1.994			3.049									1.32				1.264
					2.423			2.332									1.157				1.302
					1.28			1.798									1.609				1.718
					1.515			1.854									4.404				1.393
					3.94			2.42									1.46				2.529
					2.941			1.572									2.145				1.117
					1.144			2.684									1.389				6.042
					2.662												2.082				1.181
					1.353												1.497				3.274
					1.632												1.796				1.074
					2.102												4.259				2.35
					1.823												1.09				5.136
					1.917												3.22				1.626
					2.479												2.892				3.951
					2.06												3.144				1.107
					1.779												7.384				2.476
					2.488												1.991				1.264
					1.131												3.165				2.663
					1.096												2.846				4.668
					1.723												1.183				2.009
					1.256												1.255				1.336
																	1.04				2.284
																	4.553				1.404
																	1.128				1.861
																	1.671				4.227
																	2.176				4.408
																	1.344				1.806
																	1.144				1.152
																	2.255				1.319
																	1.91				3.076
																	1.181				1.252
																	1.129				1.075
																	1.118				1.28
																	2.593				3.929
																	1.075				3.858
																	1.733				1.245
																	1.571				1.96
																	1.3				1.552
																	2.399				2.25
																	4.612				2.095
																	2.546				1.445
																	1.409				5.336
																	2.808				3.848
																	1.315				2.121
																	1.119
																	1.933
																	2.641
																	1.223
																	2.382
																	1.76
																	2.187
																	1.346
																	1.894
																	1.214
																	1.79
																	2.418
																	2.139
																	4.93

## Sheet: Fig. 1E
Fig. 1E	Shape assesment of platelets - circularity
Biological replicate(Exp.) ≥ 3
	Poly-L-lysine							Fibronectin									Collagen I
	Control			c(Spike)= 20 µg/ml				Control				c(Spike)= 20 µg/ml					Control				c(Spike)= 20 µg/ml
	Exp.1	Exp.2	Exp.3	Exp.1	Exp.2	Exp.3		Exp.1	Exp.2	Exp.3	Exp.4	Exp.1	Exp.2	Exp.3	Exp.4		Exp.1	Exp.2	Exp.3	Exp.4	Exp.1	Exp.2	Exp.3	Exp.4
Technical replicates	i	i	i	i	i	i		i	i	i	i	i	i	i	i		i	i	i	i	i	i	i	i
	0.521	0.746	0.287	0.225	0.625	0.752		0.374	0.415	0.81	0.514	0.32	0.37	0.28	0.533		0.149	0.53	0.246	0.533	0.334	0.436	0.351	0.717
	0.797	0.679	0.818	0.778	0.414	0.566		0.531	0.685	0.331	0.569	0.53	0.55	0.511	0.271		0.856	0.727	0.362	0.829	0.595	0.638	0.489	0.874
	0.676	0.793	0.724	0.933	0.85	0.722		0.544	0.706	0.434	0.628	0.595	0.713	0.514	0.424		0.545	0.789	0.683	0.622	0.684	0.487	0.308	0.86
	0.768	0.746	0.777	0.317	0.357	0.528		0.384	0.498	0.642	0.839	0.812	0.61	0.322	0.615		0.525	0.659	0.834	0.825	0.668	0.672	0.881	0.685
	0.8	0.503	0.615	0.703	0.254	0.792		0.387	0.679	0.321	0.448	0.357	0.706	0.722	0.545		0.775	0.506	0.792	0.486	0.686	0.636	0.68	0.688
	0.677	0.379	0.497	0.479	0.672	0.622		0.607	0.657	0.368	0.88	0.433	0.642	0.783	0.504		0.876	0.694	0.711	0.573	0.772	0.496	0.726	0.802
	0.865	0.506	0.774	0.493	0.529	0.371		0.473	0.75	0.662	0.687	0.741	0.541	0.617	0.688		0.887	0.334	0.31	0.778	0.583	0.812	0.692	0.714
	0.739	0.543	0.645	0.4	0.706	0.524		0.457	0.7	0.425	0.696	0.676	0.299	0.211	0.859		0.19	0.522	0.78	0.458	0.66	0.62	0.571	0.937
	0.437	0.593	0.655	0.932	0.659	0.629		0.606	0.699	0.332	0.718	0.554	0.563	0.816	0.857		0.928	0.833	0.81	0.449	0.809	0.689	0.788	0.57
	0.886	0.377	0.774	0.693	0.754	0.704		0.808	0.802	0.665	0.246	0.655	0.527	0.444	0.648		0.76	0.902	0.816	0.809	0.16	0.737	0.553	0.745
	0.63	0.515	0.484	0.689	0.652	0.634		0.535	0.787	0.821	0.709	0.669	0.367	0.271	0.832		0.499	0.607	0.642	0.64	0.455	0.718	0.226	0.685
	0.916	0.816	0.665	0.82	0.785	0.642		0.781	0.794	0.41	0.738	0.543	0.625	0.839	0.197		0.791	0.706	0.941	0.697	0.771	0.67	0.332	0.699
	0.642	0.664	0.442	0.832	0.49	0.526		0.255	0.617	0.396	0.592	0.717	0.516	0.323	0.371		0.747	0.695	0.882	0.588	0.818	0.775	0.805	0.658
	0.849	0.645	0.358	0.66	0.458	0.579		0.254	0.713	0.752	0.686	0.877	0.705	0.802	0.547		0.769	0.803	0.835	0.692	0.602	0.411	0.773	0.692
	0.728	0.58	0.555	0.895	0.563	0.471		0.711	0.698	0.466	0.77	0.628	0.524	0.614	0.275		0.812	0.841	0.793	0.681	0.685	0.267	0.828	0.719
	0.717	0.748	0.498	0.614	0.675	0.825		0.452	0.906	0.558	0.71	0.587	0.691	0.45	0.338		0.744	0.691	0.723	0.779	0.208	0.606	0.751	0.611
	0.788	0.585	0.722	0.87	0.442	0.713		0.776	0.663	0.496	0.246	0.825	0.513	0.64	0.745		0.56	0.283	0.577	0.45	0.92	0.755	0.823	0.756
	0.814	0.678	0.683	0.574	0.632	0.58		0.73	0.563	0.749	0.306	0.626	0.403	0.564	0.863		0.486	0.634	0.717	0.597	0.185	0.508	0.618	0.801
	0.457	0.511	0.549	0.82	0.749	0.679		0.758	0.742	0.862	0.701	0.499	0.377	0.484	0.887		0.816	0.855	0.663	0.856	0.507	0.5	0.278	0.828
	0.265	0.626	0.927	0.725	0.706	0.653		0.375	0.636	0.746	0.919	0.904	0.595	0.776	0.511		0.436	0.666	0.588	0.702	0.845	0.453	0.857	0.915
	0.681	0.418	0.741	0.81	0.405	0.352		0.884	0.752	0.693	0.718	0.588	0.551	0.788	0.902		0.828	0.649	0.666	0.903	0.276	0.304	0.791	0.765
	0.714	0.348	0.6	0.774	0.621	0.792		0.804	0.642	0.699	0.832	0.768	0.749	0.707	0.82		0.69	0.749	0.596	0.766	0.345	0.6	0.774	0.681
	0.815	0.556	0.654	0.23	0.457	0.811		0.617	0.625	0.85	0.835	0.763	0.63	0.382	0.835		0.646	0.856	0.778	0.655	0.214	0.366	0.503	0.343
	0.714	0.589	0.672	0.513	0.381	0.51		0.712	0.593	0.878	0.69	0.514	0.654	0.503	0.445		0.526	0.742	0.659	0.585	0.464	0.658	0.453	0.75
	0.651	0.688	0.666	0.718	0.61	0.678		0.43	0.74	0.548	0.87	0.833	0.592	0.578	0.442		0.433	0.532	0.726	0.83	0.781	0.514	0.751	0.724
	0.692	0.444	0.782	0.718	0.504	0.592		0.686	0.642	0.494	0.829	0.667	0.798	0.479	0.727		0.798	0.66	0.779	0.845	0.42	0.293	0.242	0.827
	0.778	0.847	0.576	0.707	0.601	0.752		0.61	0.626	0.714	0.43	0.695	0.664	0.786	0.609		0.74	0.657	0.775	0.484	0.273	0.498	0.441	0.678
	0.824	0.501	0.75	0.81	0.489	0.39		0.472	0.552	0.755	0.631	0.771	0.639	0.642	0.451		0.872	0.611	0.841	0.599	0.715	0.448	0.678	0.801
	0.911	0.821	0.683	0.76	0.563	0.835		0.685	0.586	0.509	0.791	0.341	0.424	0.475	0.866		0.626	0.297	0.939	0.668	0.551	0.526	0.412	0.299
	0.868	0.7	0.856	0.763	0.427	0.848		0.479	0.544	0.766	0.514	0.176	0.756	0.851	0.786		0.35	0.576	0.895	0.734	0.837	0.653	0.269	0.879
	0.854	0.667	0.546	0.852	0.734	0.717		0.688	0.602	0.742	0.84	0.411	0.634	0.764	0.304		0.74	0.821	0.37	0.382	0.585	0.861	0.4	0.406
	0.796	0.46	0.645	0.934	0.575	0.743		0.478	0.76	0.774	0.384	0.319	0.642	0.666	0.85		0.805	0.597	0.761	0.48	0.852	0.604	0.469
	0.731	0.285	0.614	0.761	0.7	0.801		0.606	0.39	0.641	0.4	0.767	0.589	0.805	0.679		0.864	0.662	0.804		0.417	0.689	0.709
	0.839	0.385	0.776	0.749	0.738	0.702		0.885	0.775	0.612	0.5	0.47	0.613	0.46	0.878		0.691	0.833	0.727		0.306	0.617	0.212
	0.74	0.744	0.464	0.777	0.57	0.805		0.398	0.603	0.571	0.49	0.406	0.644	0.816	0.784		0.717	0.798	0.901		0.254	0.259	0.266
	0.78	0.585	0.618	0.414	0.78	0.689		0.529	0.477	0.681	0.852	0.717	0.654	0.578	0.91		0.765	0.625	0.37		0.154	0.586	0.33
	0.485	0.648	0.744	0.447	0.679	0.437		0.689	0.633	0.592	0.851	0.771	0.438	0.843	0.927		0.79	0.586	0.283		0.254	0.659	0.765
	0.824	0.59	0.753	0.384	0.723	0.762		0.75	0.563	0.541	0.844	0.811	0.588	0.777	0.707		0.734	0.772	0.194		0.472	0.512	0.776
	0.891	0.585	0.574	0.243	0.742	0.602		0.476	0.355	0.711	0.816	0.608	0.575	0.381	0.742		0.418	0.806	0.704		0.392	0.486	0.5
	0.818	0.594	0.851	0.56	0.819	0.68		0.415	0.586	0.841	0.8	0.655	0.539	0.642	0.872		0.748	0.588	0.428		0.796	0.66	0.557
	0.849	0.485	0.737	0.464	0.613	0.684		0.733	0.656	0.599	0.894	0.924	0.411	0.861	0.25		0.371	0.82	0.417		0.442	0.501	0.337
	0.711	0.491	0.417	0.724	0.628	0.855		0.795	0.522	0.608	0.802	0.233	0.607	0.635	0.854		0.783	0.728	0.67		0.42	0.607	0.496
	0.864	0.554	0.817	0.631	0.731	0.699		0.699	0.74	0.322	0.708	0.803	0.686	0.677	0.963		0.744	0.72	0.54		0.276	0.615	0.444
	0.806	0.6	0.788	0.291	0.479	0.551		0.693	0.631	0.697	0.578	0.632	0.699	0.723	0.894		0.954	0.73	0.888		0.372	0.651	0.263
	0.89	0.769	0.639	0.389	0.822	0.727		0.796	0.772	0.87	0.556	0.65	0.511	0.686	0.936		0.707	0.548	0.347		0.188	0.573	0.499
	0.79	0.671	0.596	0.742	0.635	0.863		0.499	0.649	0.776	0.764	0.693	0.596	0.545	0.741		0.433	0.876	0.774		0.365	0.76	0.514
	0.814	0.823	0.483	0.433	0.664	0.896		0.589	0.746	0.6	0.575	0.51	0.566	0.564	0.894		0.275	0.569	0.752		0.441	0.487	0.26
	0.738	0.637	0.543	0.368	0.517	0.835		0.346	0.819	0.7	0.569	0.572	0.579	0.635	0.406		0.341	0.653	0.759		0.328	0.613	0.303
	0.798	0.69	0.284	0.418	0.554	0.815		0.7	0.714	0.575	0.673	0.455	0.54	0.693	0.645		0.645	0.532	0.574		0.647	0.506	0.587
	0.849	0.497	0.653	0.232	0.756	0.683		0.487	0.866	0.483	0.556	0.748	0.705	0.893	0.827		0.667	0.721	0.548		0.551	0.358	0.766
	0.487	0.746	0.596	0.576	0.461	0.775		0.497	0.877	0.721	0.932	0.776	0.579	0.667	0.874		0.88	0.621	0.568		0.369	0.479	0.679
	0.8	0.471	0.803	0.729	0.874	0.724		0.607	0.583	0.45	0.885	0.548	0.85	0.39	0.764		0.722	0.614	0.735		0.727	0.433	0.617
	0.788	0.555	0.609	0.233	0.795	0.684		0.741	0.643	0.614	0.795	0.615	0.644	0.675	0.652		0.858	0.626	0.805		0.393	0.428	0.555
	0.837	0.749	0.465	0.721	0.638	0.894		0.745	0.578	0.404	0.943	0.553	0.541	0.64	0.914		0.573	0.664	0.785		0.682	0.696	0.464
	0.86	0.557	0.803	0.676	0.789	0.745		0.497	0.653	0.67	0.69	0.736	0.547	0.698	0.608		0.916	0.678	0.73		0.622	0.576	0.292
	0.779	0.55	0.578	0.249	0.47	0.713		0.805	0.545	0.782	0.609	0.726	0.673	0.727	0.684		0.961	0.543	0.82		0.24	0.593	0.375
	0.781	0.715	0.664	0.863	0.636	0.806		0.522	0.469	0.688	0.305	0.724	0.389	0.58	0.588		0.731	0.606	0.724		0.62	0.489	0.645
	0.854	0.717	0.686	0.666	0.332	0.708		0.587	0.791	0.809	0.609	0.611	0.793	0.731	0.301		0.788	0.674	0.82		0.25	0.559	0.664
	0.687	0.647	0.793	0.55	0.518	0.789		0.509	0.58	0.611	0.679	0.367	0.324	0.871	0.768		0.632	0.596	0.685		0.648	0.583	0.582
	0.943	0.668	0.545	0.818	0.821	0.812		0.348	0.484	0.714	0.783	0.664	0.473	0.591	0.789		0.851	0.562	0.768		0.648	0.353	0.351
	0.856	0.811	0.706	0.844	0.515	0.41		0.404	0.61	0.612	0.864	0.572	0.615	0.741	0.571		0.352	0.856	0.546		0.216	0.44	0.222
	0.794	0.717	0.69	0.71	0.651	0.812		0.664	0.65	0.618	0.815	0.678	0.673	0.71	0.684		0.841	0.657	0.72		0.768	0.491	0.102
	0.658	0.66	0.793	0.749	0.558	0.849		0.289	0.503	0.646	0.837	0.811	0.66	0.724	0.56		0.515	0.47	0.883		0.576	0.499	0.284
	0.824	0.51	0.492	0.372	0.513	0.451		0.49	0.531	0.699	0.46	0.656	0.512	0.729	0.61		0.936	0.956	0.375		0.446	0.542	0.147
	0.844	0.661	0.292	0.596	0.634	0.791		0.582	0.518	0.743	0.523	0.682	0.532	0.71	0.813		0.686	0.665	0.678		0.795	0.492	0.268
	0.89	0.467	0.465	0.328	0.582	0.608		0.648	0.73	0.709	0.502	0.704	0.331	0.667	0.833		0.864	0.434	0.611		0.963	0.491
	0.767	0.764	0.796	0.327	0.614	0.789		0.732	0.769	0.46	0.916	0.261	0.58	0.486	0.656		0.625	0.954	0.967		0.402	0.545
	0.929	0.423		0.405	0.814	0.569		0.702	0.46	0.573	0.819	0.784	0.511	0.883	0.6		0.632	0.651	0.489		0.316	0.419
	0.269	0.667		0.628	0.426	0.609		0.661	0.449	0.615	0.783	0.684	0.329	0.48	0.625		0.598	0.663	0.47		0.328	0.368
	0.237	0.511		0.567	0.555	0.855		0.752	0.549	0.412	0.702	0.651	0.297	0.741	0.79		0.609	0.576	0.412		0.388	0.428
	0.294	0.496		0.788	0.852	0.354		0.771	0.377	0.415	0.687	0.857	0.422	0.524	0.48		0.597	0.728			0.741	0.467
	0.901	0.56		0.745	0.702	0.42		0.567	0.87	0.806	0.672	0.805	0.52	0.536	0.932		0.697	0.784			0.92	0.463
	0.944	0.745		0.734	0.461	0.738		0.58	0.35	0.692	0.721	0.417	0.419	0.718	0.758		0.61	0.719			0.873	0.63
	0.837	0.554		0.33	0.45	0.703		0.836	0.641	0.435	0.809	0.585	0.4	0.381	0.625		0.534	0.644			0.826	0.655
	0.789	0.423		0.707	0.685	0.487		0.684	0.778	0.687	0.732	0.399	0.328	0.59	0.799		0.327	0.835			0.797	0.544
	0.709	0.533		0.459	0.733	0.628		0.596	0.571	0.393	0.843	0.729	0.357	0.709	0.678		0.858	0.471			0.305	0.667
	0.776	0.535		0.803	0.701	0.599		0.745	0.711	0.721	0.841	0.571	0.487	0.75	0.651		0.661	0.561			0.355	0.519
	0.757	0.561		0.313	0.675	0.843		0.459	0.849	0.672	0.603	0.692	0.862	0.56	0.874		0.68	0.607			0.616	0.793
	0.728	0.8		0.394	0.433	0.786		0.291	0.64	0.66	0.43	0.432	0.579	0.64	0.861		0.397	0.517			0.286	0.527
	0.827	0.429		0.799	0.903	0.727		0.719	0.904	0.481	0.8	0.791	0.669	0.476	0.639		0.275	0.778			0.364	0.34
	0.838	0.518		0.817	0.425	0.659		0.623	0.628	0.699	0.845	0.36	0.483	0.403	0.617		0.462	0.746			0.334	0.818
	0.814	0.557		0.626	0.685	0.806		0.527	0.708	0.618	0.867	0.424	0.637	0.769	0.541		0.237	0.82			0.307	0.911
	0.818	0.722		0.835	0.601	0.546		0.692	0.716	0.67	0.381	0.784	0.411	0.385	0.751		0.328	0.781			0.867	0.565
	0.84	0.603		0.829	0.681	0.824		0.722	0.762	0.506	0.707	0.79	0.517	0.867	0.755		0.486	0.712			0.787	0.739
	0.364	0.553		0.237	0.706	0.499		0.608	0.652	0.72	0.871	0.447	0.864	0.764	0.501		0.715	0.757			0.808	0.679
	0.493	0.513		0.877	0.537	0.611		0.606	0.515	0.934	0.52	0.816	0.538	0.906	0.758		0.611	0.717			0.711	0.825
	0.726	0.744		0.667	0.674	0.476		0.555	0.396	0.813	0.726	0.735	0.679	0.765	0.36		0.346	0.781			0.27	0.559
	0.77	0.617		0.749	0.866	0.594		0.769	0.555	0.667	0.711	0.423	0.425	0.545	0.86		0.854	0.607			0.384	0.556
	0.738	0.71		0.903	0.566	0.822		0.507	0.645	0.561	0.85	0.744	0.405	0.204	0.29		0.379	0.814			0.762	0.613
	0.931	0.45		0.736	0.612	0.814		0.542	0.552	0.815	0.91	0.723	0.602	0.826	0.803		0.627	0.746			0.665	0.691
	0.769	0.47		0.894	0.35	0.521		0.715	0.648	0.648	0.761	0.579	0.758	0.642	0.26		0.78	0.663			0.626	0.673
	0.578	0.57		0.949	0.435	0.502		0.324	0.554	0.707	0.679	0.358	0.519	0.163	0.78		0.778	0.708			0.472	0.636
	0.907	0.737		0.883	0.568	0.776		0.578	0.497	0.849	0.857	0.566	0.43	0.626	0.402		0.699	0.735			0.739	0.473
	0.792	0.439		0.952	0.539	0.541		0.686	0.363	0.713	0.548	0.631	0.407	0.485	0.595		0.622	0.62			0.632	0.385
	0.824	0.609		0.749	0.412	0.614		0.487	0.494	0.81	0.525	0.462	0.459		0.66		0.714	0.686			0.629	0.615
	0.863	0.517		0.42	0.491	0.329		0.486	0.407	0.685	0.706	0.538	0.555		0.256		0.681	0.683			0.824	0.371
	0.773	0.47		0.438	0.635	0.699		0.794	0.652	0.902	0.922	0.904	0.616		0.847		0.759	0.698			0.474	0.543
	0.425	0.886		0.543	0.727	0.646		0.756	0.77	0.733	0.497	0.298	0.519		0.971		0.724	0.675			0.812	0.41
	0.247	0.563		0.426	0.645	0.678		0.564	0.384	0.824	0.603	0.835	0.613				0.593	0.691			0.597	0.57
	0.677	0.471		0.747	0.565	0.404		0.669	0.67	0.742	0.641	0.577	0.574				0.577	0.807			0.658	0.389
	0.29	0.538		0.821	0.598	0.496		0.674	0.619	0.816	0.405	0.529	0.488				0.459	0.763			0.949	0.47
	0.599	0.513		0.383	0.458	0.661		0.766	0.561	0.598		0.577	0.69				0.89	0.697			0.221	0.41
	0.647	0.379		0.639	0.572	0.674		0.584	0.657	0.73		0.459	0.548				0.764	0.813			0.82	0.51
	0.817	0.385		0.662	0.592	0.626		0.707	0.469	0.701		0.516	0.391				0.478	0.56			0.826	0.361
	0.662	0.736		0.792	0.64	0.778		0.81	0.691	0.832		0.762	0.369				0.387	0.446			0.762	0.315
	0.861	0.709		0.661	0.44	0.644		0.548	0.669	0.684		0.744	0.44				0.749	0.627			0.759
	0.413	0.656		0.479	0.298	0.373		0.46	0.499	0.654		0.53	0.541				0.828	0.57			0.285
	0.876	0.882		0.367	0.782	0.392		0.605	0.526	0.636		0.538	0.415				0.582	0.409			0.867
	0.321	0.618		0.317	0.735	0.531		0.754	0.499	0.607		0.476					0.924	0.727			0.802
	0.908	0.765		0.436	0.5	0.748		0.23	0.374	0.62		0.558					0.416	0.651			0.757
	0.433	0.57		0.675	0.72	0.831		0.642	0.325	0.668		0.624					0.508	0.604			0.696
	0.732	0.603		0.425	0.758	0.531		0.448	0.573	0.834		0.34					0.599	0.54			0.574
	0.722	0.592		0.858	0.702	0.461		0.47	0.636	0.873		0.421					0.855	0.677			0.838
	0.673	0.528		0.871	0.297	0.74		0.584	0.435	0.691		0.494					0.775	0.599			0.638
	0.841	0.731		0.827	0.52	0.572		0.683	0.579	0.877		0.611					0.525	0.591			0.86
	0.534	0.66		0.763	0.555	0.67		0.659	0.601	0.74		0.559					0.345	0.703			0.74
	0.522	0.424		0.846	0.626	0.691		0.779	0.558	0.618		0.538					0.853	0.511			0.809
	0.619	0.809		0.595	0.624	0.693		0.778	0.313	0.519		0.875					0.753	0.7			0.589
	0.809	0.589		0.769	0.486	0.446		0.712	0.434	0.674		0.494					0.767	0.725			0.481
	0.49	0.674		0.81	0.565	0.727		0.632	0.845	0.519		0.784					0.685	0.415			0.386
	0.59	0.524		0.868	0.786	0.918		0.779	0.623	0.463		0.319					0.531	0.702			0.476
	0.548	0.64		0.848	0.703	0.616		0.679	0.495	0.416		0.445					0.424	0.669			0.53
	0.769	0.601		0.734	0.531	0.492		0.663	0.604	0.535		0.54					0.708	0.904			0.265
	0.804	0.296		0.927	0.75	0.771		0.77	0.8			0.828					0.685	0.604			0.377
	0.202	0.374		0.747	0.44	0.585		0.591	0.613			0.586					0.571	0.74			0.292
	0.791	0.7		0.747	0.58			0.759	0.547			0.52					0.379	0.963			0.489
	0.685	0.592		0.383	0.602			0.726	0.81			0.844					0.943	0.809			0.603
	0.286	0.558		0.676	0.296			0.698	0.331			0.674					0.616	0.536			0.313
	0.26	0.594		0.698	0.635			0.58	0.434			0.485					0.797	0.528			0.36
	0.737	0.656		0.866	0.301			0.833	0.642			0.3					0.871	0.511			0.259
	0.59	0.723		0.831	0.644			0.664	0.321			0.411					0.829	0.263			0.401
	0.282	0.494		0.691	0.63			0.846	0.368			0.319					0.86	0.534			0.352
	0.592	0.483		0.697	0.792			0.702	0.662			0.591					0.663	0.336			0.424
	0.586	0.405		0.85	0.784			0.721	0.425			0.615					0.559	0.524			0.399
	0.893	0.447		0.342	0.26			0.823	0.332			0.343					0.787	0.693			0.246
	0.799	0.771		0.464	0.835			0.563	0.665			0.276					0.823	0.22			0.504
	0.834	0.694		0.769	0.579			0.663	0.821			0.338					0.605				0.821
		0.792		0.702	0.787			0.59	0.41			0.392					0.824				0.316
		0.749			0.397			0.456	0.396			0.589					0.885				0.25
					0.685			0.807	0.752			0.446					0.404				0.308
					0.601			0.665	0.466			0.582					0.933				0.605
					0.762			0.792	0.558			0.306					0.863				0.511
					0.674			0.289	0.496			0.324					0.887				0.501
					0.236			0.742	0.749			0.255					0.773				0.428
					0.41			0.78	0.862			0.678					0.341				0.307
					0.593			0.526	0.746			0.622					0.784				0.403
					0.507			0.42	0.693								0.656				0.933
					0.674			0.455	0.699								0.682				0.672
					0.507			0.53	0.85								0.689				0.659
					0.784			0.392	0.878								0.823				0.651
					0.383			0.37	0.548								0.514				0.466
					0.258			0.47	0.494								0.4				0.745
					0.646			0.296	0.714								0.775				0.265
					0.302				0.755								0.439				0.737
					0.579				0.509								0.453				0.347
					0.74				0.766								0.492				0.579
					0.567				0.742								0.187				0.459
					0.51				0.774								0.76				0.284
					0.524				0.641								0.526				0.509
					0.304				0.612								0.497				0.36
					0.588				0.571								0.702				0.874
					0.551				0.681								0.875				0.397
					0.554				0.592								0.864				0.58
					0.553				0.541								0.346				0.528
					0.573				0.711								0.951				0.319
					0.475				0.841								0.754				0.771
					0.677				0.599								0.635				0.572
									0.608								0.899				0.701
									0.322								0.781				0.66
									0.697								0.7				0.5
									0.87								0.704				0.423
									0.776								0.84				0.344
									0.6								0.709				0.483
									0.7								0.906				0.842
									0.575								0.543				0.811
									0.483								0.741				0.53
									0.721								0.858				0.845
									0.45								0.727				0.909
									0.614								0.907				0.882
									0.404								0.572				0.388
									0.67								0.417				0.424
									0.782								0.662				0.858
									0.688								0.789				0.685
									0.809								0.607				0.813
									0.611								0.805				0.241
									0.714								0.822				0.297
									0.612								0.651				0.514
									0.618								0.662				0.306
									0.646								0.93				0.301
									0.699								0.728				0.589
									0.743								0.798
									0.709								0.672
									0.46								0.836
									0.573								0.807
									0.615								0.815
									0.412								0.758
									0.415								0.622
									0.806								0.374
									0.692								0.329
									0.435								0.27
									0.687								0.757
									0.393								0.885
									0.721								0.404
									0.672								0.933
									0.66								0.863
									0.481								0.887
									0.699								0.773
									0.618								0.341
									0.67								0.784
									0.506								0.656
									0.72								0.682
									0.934								0.689
									0.813								0.823
									0.667								0.514
									0.561								0.4
									0.815								0.775
									0.648								0.439
									0.707								0.453
									0.849								0.492
									0.713								0.187
									0.81								0.76
									0.685								0.526
									0.902								0.497
									0.733								0.702
									0.824								0.875
									0.742								0.864
									0.816								0.346
									0.598								0.951
									0.73								0.754
									0.701								0.635
									0.832								0.899
									0.684								0.781
									0.654								0.7
									0.636								0.704
									0.607								0.84
									0.62								0.709
									0.668								0.906
									0.834								0.543
									0.873								0.741
									0.691								0.858
									0.877								0.727
									0.74								0.907
									0.618								0.572
									0.519								0.417
									0.674								0.662
									0.519								0.789
									0.473								0.607
									0.504								0.805
																	0.822
																	0.651
																	0.662
																	0.93
																	0.728
																	0.798
																	0.672
																	0.836
																	0.807
																	0.815
																	0.758
																	0.498
																	0.322
																	0.311

## Sheet: Fig. 1F
Figure 1F	Asssesment of activation of platelet
Poly-lysine	Data	Total	Active	% of activated	Poly-lysine	Data	Total	Active	% of activated		Fibronectin	Data	Total		% of activated	Fibronectin	Data	Total	% of activated
Control	210823-s1	23		0	Spike	210823-s10	25	1	4		Control	210809-s13	34	1	2.94118	Spike	210809-s10	37	4	10.8108
	210823-s2	19		0		210823-s11	32	1	3.125			210809-s14	41	2	4.87805		210809-s11	31	3	9.67742
	210823-s3	31		0		210823-s12	41	0	0			210809-s15	31	1	3.22581		210809-s12	41	4	9.7561
	210825-s4	29	1	3.44828		210825-s7	35	3	8.57143			210823-s4	30	2	6.66667		210823-s7	35	2	5.71429
	210825-s5	35		0		210825-s8	25	1	4			210823-s5	32	2	6.25		210823-s8	24	2	8.33333
	210825-s6	43		0		210825-s6	33	0	0			210823-s6	27	3	11.1111		210823-s9	27	1	3.7037
	210830-s1	18		0		210830-s10	23	1	4.34783			210825-s1	47	2	4.25532		210825-s10	30	2	6.66667
	210830-s2	35		0		210830-s11	18	1	5.55556			210825-s2	38	2	5.26316		210825-s11	34	3	8.82353
	210830-s3	23		0		210830-s12	27	1	3.7037			210825-s3	28	2	7.14286
		256					259						308					259

## Sheet: Fig. 1G
Figure 1G
			control			S protein
		Donor 1	32764.7	35393.7	38524	41420.3	37724.7	39691.7
		Donor 2	15019.7	22553.3	17211.3	27520.3	27977.7	29908
		Donor 3	27779	31893.3	30483.7	40560	40524.3	40386.7

## Sheet: Fig. 2B
Fig. 2B	Shape assesment of platelets - axial ratio
Biological replicate(Exp.) ≥ 3
	Collagen I
	Control				c(Spike)= 0.2 µg/ml				c(Spike)= 2 µg/ml				c(Spike)= 20 µg/ml
	Exp.1	Exp.2	Exp.3	Exp.4	Exp.1	Exp.2	Exp.3	Exp.4	Exp.1	Exp.2	Exp.3	Exp.4	Exp.1	Exp.2	Exp.3	Exp.4
Technical replicates	i	i	i	i	i	i	i	i	i	i	i	i	i	i	i	i
	12.397	2.929	6.703	2.109	6.098	2.297	2.15	1.823	2.636	1.832	3.006	2.4	2.166	2.923	3.493	1.858
	1.622	1.266	5.934	1.579	6.732	2.07	2.492	1.713	1.459	1.346	2.538	1.242	1.725	1.481	2.04	1.496
	1.244	1.187	1.489	2.06	2.957	2.434	4.449	1.483	1.492	1.603	4.262	1.414	1.317	1.795	1.645	1.618
	1.357	1.56	1.162	1.2	4.771	1.686	1.666	1.387	2.074	2.57	8.997	1.518	1.529	1.617	1.304	1.419
	1.513	1.289	1.32	3.689	4.235	3	3.553	1.962	1.239	3.322	4.582	1.109	1.401	1.366	1.591	1.724
	1.432	1.605	1.897	2.537	3.979	1.587	1.309	1.593	1.187	1.21	1.713	1.316	1.553	2.092	2.003	1.443
	1.483	1.732	3.267	1.435	2.514	1.548	1.41	2.062	4.499	1.937	1.798	1.733	1.63	1.384	1.758	1.466
	6.486	2.794	1.23	3.843	1.397	1.49	1.769	2.665	4.342	2.027	3.951	1.543	2.336	2.342	3.361	1.155
	1.278	1.722	1.391	1.33	1.911	1.216	1.975	1.178	1.911	2.381	3.679	1.336	1.381	1.275	1.584	2.259
	2.031	1.325	1.419	1.229	3.732	2.154	4.127	1.186	2.65	1.687	1.24	1.588	5.234	1.558	2.822	1.164
	3.552	2.28	1.751	1.339	1.237	2.313	7.962	1.428	1.087	1.269	6.999	1.769	2.297	1.765	4.889	2.462
	1.466	2.014	1.087	1.161	2.888	3.139	2.017	2.215	3.615	2.662	1.604	1.804	1.258	1.3	5.076	1.992
	1.605	1.544	1.135	1.637	1.784	2.891	2.338	1.531	1.816	1.236	1.896	2.531	1.443	1.189	1.394	1.626
	1.753	1.307	1.223	1.154	3.873	2.667	1.133	1.238	1.461	3.746	1.175	1.31	1.825	1.863	1.842	1.408
	1.209	1.312	1.423	1.458	5.146	1.245	1.8	1.206	1.394	1.796	4.777	2.155	1.685	5.664	1.137	1.785
	1.745	1.393	1.228	1.799	6.972	1.447	4.444	3.768	1.248	1.509	1.352	1.343	7.506	2.278	1.483	2.204
	2.832	5.698	1.779	3.65	2.007	1.212	6.319	2.477	4.21	1.78	1.285	3.016	1.271	1.521	1.345	1.583
	2.628	2.022	1.453	2.274	1.518	1.948	1.336	1.262	5.137	2.494	1.241	2.082	7.112	2.537	3.143	1.284
	1.546	1.188	1.7	1.333	1.983	2.467	1.387	1.743	4.129	1.63	1.09	2.183	1.437	1.921	6	1.398
	2.263	1.403	2.264	1.811	2.193	1.737	1.341	1.146	1.356	1.07	4.876	1.187	1.312	3.131	1.098	1.127
	1.663	2.27	2.131	1.292	1.698	1.714	3.706	1.114	2.671	1.524	4.702	1.719	2.972	3.51	1.396	1.23
	1.484	1.562	2.325	1.256	1.091	1.264	2.073	1.332	1.268	1.691	3.63	1.095	5.325	1.163	2.032	1.423
	1.49	1.307	1.152	2.631	2.029	1.672	1.244	1.3	2.255	1.8	1.384	1.88	3.158	2.633	3.639	6.679
	2.025	1.728	2.34	1.699	3.021	1.359	4.414	1.529	4.063	1.814	1.195	2.124	4.094	1.284	3.519	1.787
	3.105	1.468	1.869	1.734	3.892	1.199	1.342	3.762	3.272	1.645	3.201	1.554	1.619	2.705	1.778	2.354
	1.042	1.852	1.633	1.432	3.345	1.363	1.104	1.192	3.126	1.456	4.878	1.189	3.666	3.193	7.382	1.262
	1.876	2.481	1.76	2.139	1.318	2.875	1.287	1.765	8.843	1.129	1.729	1.266	5.235	3.271	3.985	1.038
	1.147	1.339	1.284	1.767	1.884	3.352	1.288	1.15	1.112	2.122	1.723	1.146	2.446	1.678	1.782	1.514
	2.051	1.352	1.115	2.346	1.118	1.65	4.214	1.442	1.28	1.155	3.301	1.456	2.458	1.217	2.88	5.011
	2.438	1.751	1.548	1.666	1.208	1.389	3.075	2.003	6.705	1.837	1.52	1.468	1.771	1.862	7.806	1.139
	1.342	1.796	3.32	2.429	4.415	1.398	2.192	1.321	1.317	3.364	1.933	1.507	1.633	1.269	4.249	1.786
	1.188	2.027	1.26	1.655	1.107	1.361	1.307	1.71	2.511	2.139	4.109	1.274	1.297	2.227	2.673
	1.695	1.853	1.379		5.024	1.857	1.603	1.507	7.945	2.541	1.507	1.237	4.098	1.531	2.065
	1.613	1.291	1.778		3.815	2.111	1.209	1.545	2.07	1.417	3.958	1.481	5.141	1.484	9.923
	1.071	1.744	1.167		6.22	1.415	1.248	1.356	5.226	1.614	1.704	1.831	6.45	2.794	7.576
	1.172	2.113	5.196		1.8	1.649	1.81	1.528	1.068	2.749	3.075	1.621	11.104	1.246	4.435
	1.545	1.202	3.762		1.845	3.079	2.237	1.606	5.96	1.308	4.216	1.144	2.913	2.313	1.785
	1.116	1.661	8.861		1.268	1.077	3.461	1.848	1.612	1.313	4.196	1.921	4.502	1.863	2.08
	4.106	1.354	1.74		5.162	2.8	1.171	1.337	3.249	2.306	5.335	1.342	4.109	1.892	3.085
	1.687	1.327	3.129		1.876	1.198	1.187	1.611	1.807	1.601	6.484	2.736	1.19	2.378	3.177
	4.028	1.204	4.564		1.781	1.816	1.13	1.926	1.929	1.223	1.805	1.35	2.708	2.952	4.867
	1.406	1.178	2.433		1.599	1.191	3.365	2.906	1.403	1.636	2.516	1.297	1.525	1.267	1.931
	1.84	1.4	1.921		1.22	1.628	1.988	1.577	1.145	1.137	4.17	1.154	1.457	1.581	3.186
	1.132	1.128	1.059		1.832	2.044	1.187	1.277	1.224	1.465	2.813	1.465	1.58	1.332	4.098
	2.069	2.12	1.888		1.465	1.368	1.36	1.276	3.833	3.782	1.704	3.206	1.249	1.474	2.821
	3.068	1.147	1.64		1.498	1.916	1.691	1.34	1.3	2.696	1.238	1.22	2.505	1.179	2.332
	2.347	1.582	1.496		1.7	1.159	1.329	1.643	1.681	1.318	3.663	1.424	3.454	1.481	4.47
	5.01	1.788	1.673		2.755	1.82	1.816	2.092	3.014	1.791	2.576	3.095	4.785	1.081	6.087
	1.995	2.239	2.484		1.834	1.111	1.028	1.439	3.726	2.029	1.545	1.936	2.034	2.789	2.695
	2.025	1.917	1.947		3.812	1.341	9.415	1.739	2.371	1.462	2.43	2.066	2.344	2.722	1.299
	1.184	1.646	2.657		2.919	1.231	2.406	1.958	1.427	2.547	3.834	1.169	2.711	2.299	2.302
	1.752	1.605	1.794		3.815	2.292	2.419	2.806	4.346	2.524	3.159	1.28	1.25	2.684	2.398
	1.153	1.684	1.931		3.702	2.646	3	1.855	3.391	1.448	5.301	2.319	1.873	1.952	2.474
	1.843	1.581	1.507		5.148	1.59	9.152	1.537	4.7	1.313		1.527	1.556	1.847	3.865
	1.17	2.054	1.336		1.284	2.114	1.232	2.636	3.994	1.554		1.369	2.104	2.665	3.85
	1.12	2.152	1.047		2.915	1.233	1.324	1.338	1.659	2.047		2.414	8.281	1.629	3.016
	1.554	2.131	2.136		2.426	1.582	2.563	1.141	6.694	1.336		2.753	1.527	2.215	2.094
	1.964	1.354	1.354		2.679	1.134	2.107	1.944	7.91	2.341		1.909	2.066	1.89	1.239
	2.7	1.218	1.069		1.342	1.381	1.075	1.314	7.216	1.478		2.343	1.904	1.902	2.698
	1.327	1.617	1.268		4.21	1.204	2.47	3.539	2.092	2.482		1.138	1.318	4.246	2.304
	5.936	1.477	3.448		1.534	1.502	4.072	1.22	4.687	1.73		1.894	4.596	2.098	3.561
	1.62	1.603	2.397		2.008	2.323	5.023	2.762	3.728	3.151		1.097	1.116	1.635	1.218
	3.1	1.875	1.211		5.231	1.355	4.966	1.153	5.646	1.656		2.82	1.661	1.838	3.036
	1.211	1.277	4.001		2.834	3.101	2.143	1.95	2.114	1.978		3.562	3.886	2.104	1.597
	1.905	1.817	1.568		1.619	3.4	1.988	2.816	1.876	2.525		1.036	1.17	3.286	4.771
	1.716	2.189	2.786		1.588	2.078	1.035	1.253	2.195	1.132		1.083	1.223	1.557
	1.861	1.231	1.174		4.253	1.963	1.723	2.766	5.945	1.339		1.753	3.039	1.875
	1.345	1.293	2.337		3.88	1.836	4.468		4.752	1.629		2.656	5.283	2.965
	2.893	1.894	2.334		1.575	1.18	4.788		1.347	1.701			4.224	2.086
	1.383	1.444	3.923		2.357	1.641	2.726		1.888	1.783			5.231	3.87
	2.466	1.334			3.011	1.345	3.544		1.157	1.822			1.478	3.024
	2.472	1.744			1.966	2.818	1.28		1.245	1.494			1.401	1.528
	2.493	1.092			1.845	1.227	2.822		1.071	1.909			1.143	1.442
	3.098	1.578			1.522	4.697	1.164		2.585	1.502			1.654	1.559
	5.837	1.154			2.802	1.529	2.044		1.712	1.699			1.994	1.942
	1.395	1.743			2.539	1.47	1.338		3.654	2.902			5.841	2.072
	1.083	1.589			1.395	1.374	2.832		1.348	1.901			3.143	1.838
	2.091	2.313			5.922	1.551	2.685		1.83	1.67			1.443	1.219
	4.852	1.655			2.703	1.175			1.406	1.75			6.008	2
	2.483	1.874			3.451	1.395			1.198	1.202			4.147	3.626
	2.132	1.072			3.757	1.615			2.426	1.86			3.014	1.295
	4.267	1.125			1.674	2.169			2.42	1.426			4.022	1.264
	4.426	1.489			1.104	1.772			2.234	3.544			1.606	2.099
	2.689	1.327			3.542	1.422			1.319	1.647			1.268	1.507
	1.545	1.256			3.418	2.053			1.549	2.156			1.553	1.856
	2.567	1.464			2.836	2.676			3.445	1.543			1.547	1.389
	3.604	1.406			1.996	3.93			8.691	1.768			6.748	1.491
	1.363	1.906			1.526	1.702			1.623	2.154			4.258	2.852
	4.572	1.219			2.335	1.224			6.318	2.041			1.598	1.795
	1.662	1.327			2.919	1.295			1.331	1.11			2.553	1.752
	1.465	1.471			2.168	1.543			1.556	2.084			1.228	1.527
	1.264	2.075			1.271	1.213			2.569	1.107			4.065	1.828
	2.194	1.175			1.091	2.1			1.185	1.472			1.545	1.694
	1.801	1.297			2.193	2.142			2.007	2.858			1.878	4.623
	1.55	1.491			1.37	2.091			5.125	2.936			1.965	1.787
	1.362	1.462			1.272	2.37			5.2	2.941			1.276	2.295
	1.212	1.357			1.247	1.575			1.307	2.95			4.192	2.316
	1.433	1.254			1.375	4.843			6.342	1.561			1.237	3.203
	1.796	2.143			2.771	3.245			1.532	1.634			2.062	2.021
	1.84	1.059			1.88	1.888			9.185	1.497			1.897	5.382
	3.107	1.537			1.963				1.291	3.878			1.036	1.829
	1.242	1.185			2.686				1.335	4.381			5.541	3.172
	1.224	1.201			3.439				2.979	4.381			1.095	2.429
	3.231	1.472			1.68				1.601	2.367			1.576	4.278
	3.768	2.559			1.567				1.398	2.251			1.266	3.165
	1.994	2.222			3.092				2.799	3.165			1.361
	1.255	1.657			2.678				1.287	1.783			5.61
	1.701	2.633			1.35				5.185	2.571			1.158
	1.197	1.036			1.8				1.136	1.566			1.179
	2.905	1.243			3.905				3.801	1.347			1.841
	2.293	1.986			2.958				3.065	2.325			1.03
	1.751	1.837			2.173				5.39	2.662			1.747
	1.16	1.309			2.665				1.799	2.442			1.615
	1.287	1.483			1.974				2.759	1.79			1.533
	2.978	1.845							1.771	1.276			1.172
	3.442	2.068							8.939	1.838			1.615
	1.397	3.171							5.435	1.484			1.044
	1.684	1.969							2.952	2.049			3.015
	1.576	1.329							2.782	1.352			3.749
	2.424	3.012							5.369	2.683			5.215
	3.083	1.067							1.93	1.396			1.687
	4.181	1.198							1.685	6.435			1.685
	1.484	1.26							1.677	1.228			8.222
	1.127	2.379							1.546	1.282			2.453
	3.405	1.687							3.159	1.321			3.217
	3.828	1.459							1.305	1.658			2.193
	1.123	1.497							1.649	2.021			1.962
	2.744	1.988							1.145	1.981			2.779
	1.833	1.999							2.447	1.375			3.132
	1.131	2.157							1.639	2.151			5.345
	1.443	2.263							1.44	2.215			2.894
	1.304	2.787							4.87	5.239			2.602
	2.295	1.943							1.6	1.155			1.799
	2.646	2.975							3.057	2.813			3.131
	1.721	1.79							7.532	3.076			3.709
	1.176	2.128							6.6	1.313			1.831
	2.416								5.371	2.446			1.726
	1.183								1.429	2.072			2.977
	1.62								1.678	2.147			6.213
	2.156								2.797	1.455			3.19
	3.091								1.355	1.841			2.665
	5.388								3.883	1.214			2.424
	1.829								3.12	1.229			2.338
	1.211								1.152	1.803			1.164
	4.619								3.554	1.482			4.739
	1.171								4.386	1.859			3.571
	1.32								2.305	1.636			1.264
	1.157								1.491	2.293			1.302
	1.609								1.177	1.651			1.718
	4.404								1.626	1.732			1.393
	1.46								9.307	2.765			2.529
	2.145								1.929	1.78			1.117
	1.389								1.917	1.416			6.042
	2.082								1.858				1.181
	1.497								7.223				3.274
	1.796								1.594				1.074
	4.259								1.401				2.35
	1.09								1.335				5.136
	3.22								2.899				1.626
	2.892								3.614				3.951
	3.144								2.008				1.107
	7.384								1.966				2.476
	1.991								1.592				1.264
	3.165								1.339				2.663
	2.846								2.731				4.668
	1.183								1.983				2.009
	1.255								3.07				1.336
	1.04								3.103				2.284
	4.553								1.949				1.404
	1.128												1.861
	1.671												4.227
	2.176												4.408
	1.344												1.806
	1.144												1.152
	2.255												1.319
	1.91												3.076
	1.181												1.252
	1.129												1.075
	1.118												1.28
	2.593												3.929
	1.075												3.858
	1.733												1.245
	1.571												1.96
	1.3												1.552
	2.399												2.25
	4.612												2.095
	2.546												1.445
	1.409												5.336
	2.808												3.848
	1.315												2.121
	1.119
	1.933
	2.641
	1.223
	2.382
	1.76
	2.187
	1.346
	1.894
	1.214
	1.79
	2.418
	2.139
	4.93

## Sheet: Fig. 2C
Fig. 2C	Shape assesment of platelets - circularity
Biological replicate(Exp.) ≥ 3
	Collagen I
	Control				c(Spike)= 0.2 µg/ml				c(Spike)= 2 µg/ml				c(Spike)= 20 µg/ml
	Exp.1	Exp.2	Exp.3	Exp.4	Exp.1	Exp.2	Exp.3	Exp.4	Exp.1	Exp.2	Exp.3	Exp.4	Exp.1	Exp.2	Exp.3	Exp.4
Technical replicates	i	i	i	i	i	i	i	i	i	i	i	i	i	i	i	i
	0.149	0.53	0.246	0.533	0.198	0.449	0.703	0.669	0.399	0.61	0.355	0.653	0.334	0.436	0.351	0.717
	0.856	0.727	0.362	0.829	0.183	0.496	0.593	0.741	0.882	0.85	0.351	0.854	0.595	0.638	0.489	0.874
	0.545	0.789	0.683	0.622	0.487	0.435	0.465	0.813	0.782	0.532	0.305	0.753	0.684	0.487	0.308	0.86
	0.525	0.659	0.834	0.825	0.369	0.778	0.666	0.886	0.728	0.615	0.214	0.714	0.668	0.672	0.881	0.685
	0.775	0.506	0.792	0.486	0.384	0.591	0.324	0.706	0.845	0.347	0.397	0.871	0.686	0.636	0.68	0.688
	0.876	0.694	0.711	0.573	0.34	0.714	0.72	0.811	0.854	0.622	0.568	0.678	0.772	0.496	0.726	0.802
	0.887	0.334	0.31	0.778	0.673	0.474	0.667	0.758	0.206	0.519	0.829	0.711	0.583	0.812	0.692	0.714
	0.19	0.522	0.78	0.458	0.635	0.634	0.312	0.577	0.401	0.509	0.495	0.697	0.66	0.62	0.571	0.937
	0.928	0.833	0.81	0.449	0.293	0.864	0.522	0.914	0.801	0.572	0.339	0.753	0.809	0.689	0.788	0.57
	0.76	0.902	0.816	0.809	0.351	0.417	0.219	0.864	0.356	0.625	0.908	0.815	0.16	0.737	0.553	0.745
	0.499	0.607	0.642	0.64	0.589	0.431	0.25	0.797	0.775	0.577	0.212	0.601	0.455	0.718	0.226	0.685
	0.791	0.706	0.941	0.697	0.476	0.459	0.626	0.544	0.523	0.388	0.63	0.702	0.771	0.67	0.332	0.699
	0.747	0.695	0.882	0.588	0.645	0.452	0.522	0.688	0.806	0.479	0.826	0.436	0.818	0.775	0.805	0.658
	0.769	0.803	0.835	0.692	0.368	0.431	0.881	0.732	0.615	0.299	0.73	0.74	0.602	0.411	0.773	0.692
	0.812	0.841	0.793	0.681	0.269	0.745	0.7	0.611	0.847	0.567	0.33	0.705	0.685	0.267	0.828	0.719
	0.744	0.691	0.723	0.779	0.282	0.634	0.327	0.381	0.825	0.631	0.819	0.796	0.208	0.606	0.751	0.611
	0.56	0.283	0.577	0.45	0.524	0.783	0.276	0.61	0.385	0.421	0.932	0.432	0.92	0.755	0.823	0.756
	0.486	0.634	0.717	0.597	0.362	0.634	0.755	0.803	0.364	0.352	0.908	0.541	0.185	0.508	0.618	0.801
	0.816	0.855	0.663	0.856	0.478	0.604	0.878	0.681	0.326	0.51	0.826	0.572	0.507	0.5	0.278	0.828
	0.436	0.666	0.588	0.702	0.607	0.68	0.834	0.874	0.68	0.557	0.285	0.865	0.845	0.453	0.857	0.915
	0.828	0.649	0.666	0.903	0.865	0.663	0.418	0.658	0.637	0.565	0.273	0.527	0.276	0.304	0.791	0.765
	0.69	0.749	0.596	0.766	0.889	0.942	0.738	0.811	0.94	0.508	0.415	0.874	0.345	0.6	0.774	0.681
	0.646	0.856	0.778	0.655	0.603	0.653	0.818	0.734	0.678	0.668	0.888	0.699	0.214	0.366	0.503	0.343
	0.526	0.742	0.659	0.585	0.618	0.734	0.322	0.799	0.293	0.774	0.922	0.658	0.464	0.658	0.453	0.75
	0.433	0.532	0.726	0.83	0.469	0.75	0.865	0.405	0.372	0.783	0.588	0.523	0.781	0.514	0.751	0.724
	0.798	0.66	0.779	0.845	0.323	0.727	0.791	0.731	0.57	0.555	0.434	0.74	0.42	0.293	0.242	0.827
	0.74	0.657	0.775	0.484	0.961	0.419	0.879	0.792	0.187	0.686	0.743	0.681	0.273	0.498	0.441	0.678
	0.872	0.611	0.841	0.599	0.788	0.458	0.718	0.667	0.789	0.509	0.845	0.782	0.715	0.448	0.678	0.801
	0.626	0.297	0.939	0.668	0.849	0.046	0.339	0.523	0.852	0.641	0.496	0.734	0.551	0.526	0.412	0.299
	0.35	0.576	0.895	0.734	0.605	0.601	0.392	0.627	0.203	0.603	0.871	0.848	0.837	0.653	0.269	0.879
	0.74	0.821	0.37	0.382	0.214	0.662	0.628	0.842	0.248	0.391	0.79	0.73	0.585	0.861	0.4	0.406
	0.805	0.597	0.761	0.48	0.936	0.909	0.843	0.828	0.361	0.565	0.431	0.933	0.852	0.604	0.469
	0.864	0.662	0.804		0.301	0.389	0.675	0.667	0.244	0.592	0.803	0.78	0.417	0.689	0.709
	0.691	0.833	0.727		0.309	0.487	0.741	0.826	0.767	0.565	0.32	0.749	0.306	0.617	0.212
	0.717	0.798	0.901		0.14	0.593	0.733	0.769	0.352	0.612	0.748	0.712	0.254	0.259	0.266
	0.765	0.625	0.37		0.544	0.756	0.745	0.729	0.815	0.611	0.556	0.738	0.154	0.586	0.33
	0.79	0.586	0.283		0.815	0.341	0.628	0.862	0.176	0.636	0.473	0.767	0.254	0.659	0.765
	0.734	0.772	0.194		0.965	0.793	0.531	0.619	0.605	0.802	0.458	0.826	0.472	0.512	0.776
	0.418	0.806	0.704		0.268	0.295	0.831	0.723	0.452	0.517	0.301	0.941	0.392	0.486	0.5
	0.748	0.588	0.428		0.671	0.748	0.957	0.612	0.823	0.731	0.242	0.674	0.796	0.66	0.557
	0.371	0.82	0.417		0.826	0.552	0.781	0.802	0.72	0.672	0.73	0.835	0.442	0.501	0.337
	0.783	0.728	0.67		0.734	0.816	0.438	0.613	0.895	0.538	0.629	0.852	0.42	0.607	0.496
	0.744	0.72	0.54		0.52	0.694	0.743	0.767	0.975	0.829	0.452	0.783	0.276	0.615	0.444
	0.954	0.73	0.888		0.709	0.516	0.817	0.799	0.971	0.657	0.486	0.87	0.372	0.651	0.263
	0.707	0.548	0.347		0.791	0.64	0.834	0.811	0.542	0.485	0.875	0.572	0.188	0.573	0.499
	0.433	0.876	0.774		0.826	0.614	0.796	0.793	0.852	0.554	0.929	0.803	0.365	0.76	0.514
	0.275	0.569	0.752		0.718	0.829	0.816	0.764	0.763	0.544	0.528	0.749	0.441	0.487	0.26
	0.341	0.653	0.759		0.287	0.557	0.646	0.56	0.154	0.57	0.611	0.586	0.328	0.613	0.303
	0.645	0.532	0.574		0.677	0.675	0.732	0.827	0.242	0.582	0.745	0.651	0.647	0.506	0.587
	0.667	0.721	0.548		0.454	0.585	0.14	0.798	0.365	0.879	0.492	0.772	0.551	0.358	0.766
	0.88	0.621	0.568		0.469	0.853	0.523	0.719	0.259	0.524	0.32	0.861	0.369	0.479	0.679
	0.722	0.614	0.735		0.476	0.469	0.513	0.526	0.32	0.583	0.228	0.904	0.727	0.433	0.617
	0.858	0.626	0.805		0.365	0.443	0.549	0.798	0.09	0.733	0.266	0.619	0.393	0.428	0.555
	0.573	0.664	0.785		0.355	0.765	0.164	0.747	0.371	0.711		0.709	0.682	0.696	0.464
	0.916	0.678	0.73		0.664	0.566	0.824	0.626	0.279	0.736		0.673	0.622	0.576	0.292
	0.961	0.543	0.82		0.288	0.517	0.813	0.838	0.438	0.605		0.689	0.24	0.593	0.375
	0.731	0.606	0.724		0.485	0.674	0.624	0.927	0.264	0.767		0.584	0.62	0.489	0.645
	0.788	0.674	0.82		0.467	0.646	0.78	0.748	0.147	0.341		0.662	0.25	0.559	0.664
	0.632	0.596	0.685		0.867	0.495	0.721	0.872	0.289	0.635		0.617	0.648	0.583	0.582
	0.851	0.562	0.768		0.446	0.567	0.718	0.381	0.487	0.559		0.857	0.648	0.353	0.351
	0.352	0.856	0.546		0.889	0.732	0.517	0.771	0.251	0.531		0.68	0.216	0.44	0.222
	0.841	0.657	0.72		0.764	0.495	0.335	0.5	0.41	0.478		0.806	0.768	0.491	0.102
	0.515	0.47	0.883		0.244	0.693	0.363	0.893	0.254	0.658		0.622	0.576	0.499	0.284
	0.936	0.956	0.375		0.554	0.362	0.616	0.79	0.76	0.565		0.503	0.446	0.542	0.147
	0.686	0.665	0.678		0.88	0.331	0.729	0.494	0.725	0.552		0.884	0.795	0.492	0.268
	0.864	0.434	0.611		0.632	0.444	0.864	0.847	0.683	0.587		0.915	0.963	0.491
	0.625	0.954	0.967		0.341	0.526	0.728	0.48	0.278	0.588		0.786	0.402	0.545
	0.632	0.651	0.489		0.33	0.51	0.412		0.391	0.571		0.539	0.316	0.419
	0.598	0.663	0.47		0.701	0.677	0.401		0.732	0.678			0.328	0.368
	0.609	0.576	0.412		0.517	0.562	0.488		0.552	0.634			0.388	0.428
	0.597	0.728			0.447	0.956	0.541		0.749	0.749			0.741	0.467
	0.697	0.784			0.16	0.434	0.885		0.692	0.604			0.92	0.463
	0.61	0.719			0.342	0.733	0.651		0.872	0.473			0.873	0.63
	0.534	0.644			0.835	0.253	0.825		0.644	0.533			0.826	0.655
	0.327	0.835			0.365	0.596	0.731		0.704	0.653			0.797	0.544
	0.858	0.471			0.627	0.641	0.911		0.33	0.609			0.305	0.667
	0.661	0.561			0.778	0.793	0.22		0.867	0.583			0.355	0.519
	0.68	0.607			0.308	0.572	0.184		0.736	0.71			0.616	0.793
	0.397	0.517			0.601	0.596			0.521	0.708			0.286	0.527
	0.275	0.778			0.317	0.651			0.743	0.571			0.364	0.34
	0.462	0.746			0.385	0.748			0.728	0.663			0.334	0.818
	0.237	0.82			0.673	0.413			0.566	0.584			0.307	0.911
	0.328	0.781			0.664	0.665			0.352	0.433			0.867	0.565
	0.486	0.712			0.511	0.462			0.728	0.639			0.787	0.739
	0.715	0.757			0.583	0.367			0.703	0.55			0.808	0.679
	0.611	0.717			0.498	0.412			0.417	0.577			0.711	0.825
	0.346	0.781			0.641	0.319			0.195	0.663			0.27	0.559
	0.854	0.607			0.839	0.722			0.686	0.73			0.384	0.556
	0.379	0.814			0.672	0.561			0.283	0.61			0.762	0.613
	0.627	0.746			0.499	0.721			0.533	0.734			0.665	0.691
	0.78	0.663			0.708	0.807			0.782	0.626			0.626	0.673
	0.778	0.708			0.521	0.689			0.611	0.831			0.472	0.636
	0.699	0.735			0.8	0.552			0.885	0.684			0.739	0.473
	0.622	0.62			0.658	0.498			0.776	0.446			0.632	0.385
	0.714	0.686			0.85	0.451			0.369	0.306			0.629	0.615
	0.681	0.683			0.655	0.519			0.282	0.425			0.824	0.371
	0.759	0.698			0.788	0.555			0.592	0.405			0.474	0.543
	0.724	0.675			0.661	0.261			0.286	0.59			0.812	0.41
	0.593	0.691			0.57	0.356			0.767	0.491			0.597	0.57
	0.577	0.807			0.522	0.473			0.223	0.76			0.658	0.389
	0.459	0.763			0.755				0.873	0.469			0.949	0.47
	0.89	0.697			0.521				0.748	0.376			0.221	0.41
	0.764	0.813			0.494				0.347	0.349			0.82	0.51
	0.478	0.56			0.779				0.87	0.379			0.826	0.361
	0.387	0.446			0.822				0.684	0.455			0.762	0.315
	0.749	0.627			0.343				0.463	0.438			0.759
	0.828	0.57			0.445				0.837	0.566			0.285
	0.582	0.409			0.711				0.194	0.477			0.867
	0.924	0.727			0.801				0.775	0.742			0.802
	0.416	0.651			0.341				0.528	0.802			0.757
	0.508	0.604			0.239				0.576	0.654			0.696
	0.599	0.54			0.258				0.278	0.63			0.574
	0.855	0.677			0.326				0.504	0.619			0.838
	0.775	0.599			0.479				0.12	0.579			0.638
	0.525	0.591							0.473	0.636			0.86
	0.345	0.703							0.196	0.562			0.74
	0.853	0.511							0.222	0.858			0.809
	0.753	0.7							0.382	0.663			0.589
	0.767	0.725							0.538	0.652			0.481
	0.685	0.415							0.36	0.26			0.386
	0.531	0.702							0.436	0.781			0.476
	0.424	0.669							0.614	0.295			0.53
	0.708	0.904							0.694	0.665			0.265
	0.685	0.604							0.815	0.768			0.377
	0.571	0.74							0.346	0.673			0.292
	0.379	0.963							0.811	0.607			0.489
	0.943	0.809							0.657	0.653			0.603
	0.616	0.536							0.827	0.596			0.313
	0.797	0.528							0.392	0.75			0.36
	0.871	0.511							0.726	0.647			0.259
	0.829	0.263							0.667	0.525			0.401
	0.86	0.534							0.245	0.299			0.352
	0.663	0.336							0.672	0.793			0.424
	0.559	0.524							0.129	0.551			0.399
	0.787	0.693							0.241	0.499			0.246
	0.823	0.22							0.276	0.75			0.504
	0.605								0.364	0.461			0.821
	0.824								0.548	0.483			0.316
	0.885								0.683	0.602			0.25
	0.404								0.587	0.623			0.308
	0.933								0.901	0.755			0.605
	0.863								0.501	0.754			0.511
	0.887								0.455	0.677			0.501
	0.773								0.69	0.607			0.428
	0.341								0.376	0.686			0.307
	0.784								0.427	0.358			0.403
	0.656								0.696	0.612			0.933
	0.682								0.864	0.472			0.672
	0.689								0.879	0.491			0.659
	0.823								0.771	0.443			0.651
	0.514								0.243	0.488			0.466
	0.4								0.676	0.655			0.745
	0.775								0.693	0.263			0.265
	0.439								0.816				0.737
	0.453								0.3				0.347
	0.492								0.769				0.579
	0.187								0.882				0.459
	0.76								0.748				0.284
	0.526								0.547				0.509
	0.497								0.351				0.36
	0.702								0.502				0.874
	0.875								0.473				0.397
	0.864								0.338				0.58
	0.346								0.411				0.528
	0.951								0.387				0.319
	0.754								0.334				0.771
	0.635								0.521				0.572
	0.899								0.368				0.701
	0.781								0.563				0.66
	0.7												0.5
	0.704												0.423
	0.84												0.344
	0.709												0.483
	0.906												0.842
	0.543												0.811
	0.741												0.53
	0.858												0.845
	0.727												0.909
	0.907												0.882
	0.572												0.388
	0.417												0.424
	0.662												0.858
	0.789												0.685
	0.607												0.813
	0.805												0.241
	0.822												0.297
	0.651												0.514
	0.662												0.306
	0.93												0.301
	0.728												0.589
	0.798
	0.672
	0.836
	0.807
	0.815
	0.758
	0.622
	0.374
	0.329
	0.27
	0.757
	0.885
	0.404
	0.933
	0.863
	0.887
	0.773
	0.341
	0.784
	0.656
	0.682
	0.689
	0.823
	0.514
	0.4
	0.775
	0.439
	0.453
	0.492
	0.187
	0.76
	0.526
	0.497
	0.702
	0.875
	0.864
	0.346
	0.951
	0.754
	0.635
	0.899
	0.781
	0.7
	0.704
	0.84
	0.709
	0.906
	0.543
	0.741
	0.858
	0.727
	0.907
	0.572
	0.417
	0.662
	0.789
	0.607
	0.805
	0.822
	0.651
	0.662
	0.93
	0.728
	0.798
	0.672
	0.836
	0.807
	0.815
	0.758
	0.498
	0.322
	0.311

## Sheet: Fig. 2D
Figure 2D
	Collagen I	Data	Total	Activated	% of activated	Collagen I		Total	Activated	% of activated	Collagen I	Data	Total	Activated	% of activated	Collagen I	Data	Total	Activated	% of activated
	Control	210622c1	81	2	2.46914	spike 0.2 µg/ml	210622c4	58	8	13.7931	spike 2 µg/ml	210622s7	57	10	17.5439	spike 20 µg/ml	210622s10	45	4	8.88889
		c2	62	5	8.06452		c6	56	5	8.92857		210622s7/8	112	12	10.7143		s11	82	7	8.53659
		c3	61	3	4.91803		210809	100	3	3		210809	153	8	5.22876		s12	63	6	9.52381
		210809	136	8	5.88235		210811	78	2	2.5641		210811	53	3	5.66038		210809	105	13	12.381
		210811	70	1	1.42857		210920	67	1	1.49254		210920	68	0	0		210811	65	6	9.23077
		210920	32	2	6.25												210920	31	1

## Sheet: Fig. 3H
Figure. 3H
	Angle between actin filament and tomogram axis
	32.6654
	32.6654
	70.6662
	70.6662
	40.6216
	40.6216
	25.5905
	25.5905
	11.2068
	11.2068
	44.9403
	44.9403
	63.6579
	31.8537
	22.0478
	22.0478
	65.1834
	65.1834
	70.6887
	70.6887
	80.3478
	80.3478
	37.433
	37.433
	2.7979
	2.7979
	8.35001
	8.35001
	7.76536
	7.76536
	13.2045
	13.2045
	9.5185
	9.5185
	15.5441
	15.5441
	13.6537
	13.6537
	7.53276
	7.53276
	10.58
	10.58
	12.8973
	12.8973
	21.111
	21.111
	24.1102
	24.1102
	42.5913
	42.5913
	72.6824
	72.6824
	12.9317
	12.9317
	16.2639
	16.2639
	88.8319
	88.8319
	69.5105
	69.5105
	86.1174
	86.1174
	70.8848
	70.8848
	78.4751
	78.4751
	83.4697
	83.4697
	61.7534
	61.7534
	81.2047
	81.2047
	62.6704
	62.6704
	69.1216
	69.1216
	8.56716
	8.56716
	84.4629
	84.4629
	58.7963
	58.7963
	75.5307
	75.5307
	60.0123
	60.0123
	59.8707
	59.8707
	45.6653
	45.6653
	77.4687
	77.4687
	77.2874
	77.2874
	81.6335
	81.6335
	88.5328
	88.5328
	81.0689
	81.0689
	45.8822
	45.8822
	18.0866
	18.0866
	15.5463
	15.5463
	53.8005
	53.8005
	79.4377
	79.4377
	76.9507
	76.9507
	55.8863
	55.8863
	72.6287
	72.6287
	63.285
	63.285
	51.4182
	51.4182
	39.0267
	39.0267
	42.1303
	42.1303
	70.6026
	70.6026
	69.8962
	69.8962
	56.3708
	56.3708
	23.0659
	23.0659
	20.9366
	20.9366
	53.487
	53.487
	64.5657
	64.5657
	37.201
	37.201
	21.5329
	21.5329
	32.0176
	32.0176
	31.8525
	31.8525
	87.101
	87.101
	81.0058
	81.0058
	57.7319
	57.7319
	55.1579
	55.1579
	17.3586
	17.3586
	33.4788
	33.4788
	62.5575
	62.5575
	75.1387
	75.1387
	77.4616
	77.4616
	83.6425
	83.6425
	75.5219
	75.5219
	13.277
	13.277
	74.5376
	74.5376
	14.6285
	14.6285
	78.0204
	78.0204
	22.2505
	22.2505
	24.3774
	24.3774
	60.3717
	60.3717
	67.064
	67.064
	5.59995
	5.59995
	75.189
	75.189
	81.5069
	81.5069
	29.1597
	29.1597
	67.8906
	67.8906
	60.9047
	60.9047
	30.3039
	30.3039
	66.3812
	66.3812
	25.0648
	25.0648
	64.9432
	64.9432
	55.8921
	55.8921
	52.0177
	52.0177
	18.5003
	18.5003
	11.5268
	11.5268
	61.0332
	61.0332
	79.7459
	79.7459
	80.1764
	80.1764
	2.99158
	2.99158
	38.5911
	32.3866
	43.7425
	43.7425
	32.2239
	31.2704
	31.2704
	17.4559
	17.4559
	2.61821
	2.61821
	43.0403
	52.8653
	52.8653
	8.51391
	8.51391
	6.3903
	16.3831
	16.3831
	54.4011
	54.4011
	16.8772
	16.8772
	21.5492
	21.5492
	23.975
	18.4997
	18.4997
	6.04761
	9.59073
	9.59073
	74.5757
	57.3612
	57.3612
	16.0128
	16.0128
	44.8702
	44.8702
	64.4876
	29.1559
	29.1559
	78.6778
	89.7992
	68.5985
	68.5985
	71.5726
	82.5787
	82.5787
	2.96777
	2.96777
	88.5075
	88.5075
	50.3609
	44.3859
	82.4881
	82.4881
	14.07
	2.48752
	2.48752
	12.0389
	1.73338
	13.0408
	13.0408
	10.1275
	10.4378
	10.4378
	8.4112
	6.22424
	13.9593
	13.9593
	4.68831
	6.35094
	10.7004
	10.7004
	2.38931
	1.93503
	8.19569
	8.19569
	21.4358
	8.68159
	15.2294
	4.6824
	4.6824
	1.81849
	1.81849
	25.3702
	25.3702
	14.9097
	14.9097
	9.93109
	7.22796
	34.0742
	34.0742
	10.035
	7.55744
	7.55744
	5.23273
	5.23273
	22.1527
	22.1527
	15.277
	17.8974
	18.324
	18.324
	10.1659
	10.1659
	13.7111
	16.8096
	13.2029
	13.2029
	62.2361
	62.2361
	65.9684
	65.9684
	60.8952
	30.2699
	30.2699
	58.3141
	63.0664
	63.0664
	82.4882
	82.4882
	16.2574
	13.4914
	13.4914
	80.633
	45.1317
	45.1317
	80.0143
	80.0143
	58.935
	58.935
	82.2983
	82.2983
	81.6178
	72.0036
	72.0036
	60.5044
	67.2039
	67.2039
	59.5642
	66.4859
	66.4859
	19.2027
	6.09367
	20.4003
	20.4003
	73.3536
	75.7886
	75.7886
	87.4617
	87.4617
	47.6602
	61.3732
	61.3732
	56.8667
	56.8667
	43.13
	43.13
	77.5863
	77.5863
	66.9808
	89.5882
	89.5882
	85.3915
	77.8382
	68.6019
	68.6019
	86.4668
	83.1363
	83.1363
	62.3551
	62.3551
	88.6475
	88.6475
	89.0745
	82.3458
	82.3458
	77.0244
	69.6226
	69.6226
	65.1525
	83.8366
	83.8366
	48.1745
	86.2551
	86.2551
	9.35219
	9.35219
	17.5022
	17.5022
	6.95277
	17.948
	17.948
	22.9441
	15.1668
	15.1668
	62.6838
	62.6838
	13.0127
	13.0127
	79.4172
	89.8781
	89.8781
	53.6939
	53.6939
	81.8572
	59.149
	24.9811
	24.9811
	61.8489
	57.384
	57.384
	20.1922
	20.1922
	77.3542
	84.4235
	84.4235
	29.6307
	29.6307
	45.0887
	34.1371
	5.13962
	17.2016
	17.2016
	10.5681
	10.5681
	8.88027
	8.13691
	3.95087
	3.95087
	56.0041
	78.6004
	78.6004
	13.8882
	28.5629
	28.5629
	49.6295
	49.6295
	35.4001
	56.5482
	29.7957
	12.3371
	4.64378
	4.88313
	7.91019
	7.91019
	78.1159
	84.5769
	84.5769
	47.1356
	47.8239
	47.8239
	80.0857
	80.0857
	77.6118
	77.6118
	35.2906
	36.593
	5.29259
	5.29259
	63.4302
	63.4302
	22.8995
	9.96476
	15.4044
	15.4044
	83.2003
	59.4186
	59.4186
	86.7433
	40.1804
	40.1804
	84.611
	74.5487
	74.5487
	15.9472
	4.16287
	25.8466
	25.8466
	80.9137
	88.4848
	88.4848
	30.5461
	13.7776
	6.96574
	6.96574
	80.0864
	80.0864
	62.569
	62.569
	4.58071
	27.4297
	27.4297
	79.6093
	79.6093
	10.3198
	19.5776
	35.734
	35.734
	23.1035
	78.4329
	78.4329
	13.4314
	13.4314
	11.9403
	6.41263
	38.0088
	38.0088
	11.8494
	5.67675
	3.72622
	3.72622
	9.02248
	8.91663
	8.3721
	8.3721
	10.5147
	1.09289
	4.1406
	4.1406
	15.5418
	15.5418
	75.9159
	75.9159
	56.5892
	56.5892
	4.18191
	4.18191
	22.6613
	55.7392
	55.7392
	67.5188
	64.9096
	88.8246
	88.8246
	78.37
	78.37
	89.6981
	89.6981
	20.9136
	17.7096
	17.7096
	13.1383
	22.5075
	22.5075
	56.1158
	56.1158
	4.14271
	4.14271
	18.1125
	18.1125
	14.3062
	14.3062
	6.94183
	13.3507
	12.4942
	11.6273
	11.6273
	20.3095
	20.3095
	1.46595
	4.65102
	1.02682
	5.192
	9.98495
	9.98495
	13.9689
	4.34271
	8.95996
	5.69139
	8.51044
	8.51044
	27.4162
	24.0894
	40.089
	28.3117
	30.5777
	53.3006
	53.3006
	18.6688
	3.62111
	22.2536
	7.03571
	4.36086
	4.36086
	11.4544
	3.33436
	8.47346
	4.1658
	4.1658
	5.70485
	8.9519
	33.1327
	29.46
	29.46
	33.7402
	24.8443
	24.504
	7.5405
	9.07028
	12.6242
	12.6242
	24.6905
	7.21606
	14.5476
	14.9884
	4.92231
	4.92231
	6.76713
	6.76713
	60.9834
	9.19609
	14.3611
	21.0968
	11.6933
	11.6933
	1.94081
	1.94081
	27.3507
	12.6054
	6.46554
	10.2423
	10.2423
	15.0135
	15.0135
	9.15908
	6.3691
	3.42563
	10.1342
	7.01938
	7.01938
	8.43957
	12.1351
	7.31776
	6.30252
	6.30252
	9.37981
	6.27608
	4.99824
	3.07521
	30.1163
	77.8765
	77.8765
	9.16726
	28.0054
	13.2065
	14.7131
	5.27842
	5.27842
	16.7976
	16.7976
	13.3171
	8.9346
	13.8135
	18.4673
	18.4673
	18.9639
	18.9639
	17.8624
	17.8624
	17.1217
	8.09653
	13.3989
	32.6891
	32.6891
	12.7942
	9.64656
	5.64762
	0.685807
	8.22545
	8.22545
	17.5885
	11.3764
	18.2044
	22.2419
	22.2419
	17.7132
	17.7132
	16.9828
	23.746
	20.0419
	12.5443
	13.0353
	13.0353
	10.3651
	1.58472
	8.18396
	8.87296
	3.13329
	7.58076
	9.07287
	7.59039
	7.59039
	7.3085
	16.4927
	17.3155
	17.7687
	21.939
	11.4068
	4.16858
	17.8018
	17.8018
	2.03921
	12.999
	10.6018
	6.58107
	3.55541
	3.88704
	8.62972
	3.8682
	3.8682
	27.2565
	2.85108
	8.67443
	5.2639
	2.35928
	5.64634
	7.76836
	7.94928
	23.0903
	23.0903
	1.42879
	1.42879
	23.2438
	11.429
	26.1282
	17.3246
	21.9461
	17.7184
	19.7177
	15.3031
	20.2063
	13.2468
	21.223
	21.223
	5.39061
	4.34542
	9.25382
	4.41783
	4.88984
	1.91957
	11.8722
	11.9797
	10.2629
	22.3076
	5.11052
	5.11052
	2.77489
	9.6174
	14.5787
	16.3423
	14.0558
	16.2198
	19.9599
	22.4844
	44.909
	44.909
	4.98421
	7.4296
	5.22473
	6.76691
	2.76302
	10.2102
	14.3754
	9.54632
	15.7617
	11.3764
	11.3764
	24.9251
	36.0012
	19.2604
	62.6665
	28.9374
	16.439
	21.9749
	18.0133
	20.1871
	12.3966
	12.3966
	31.5036
	28.2996
	39.0395
	19.55
	25.5006
	5.977
	24.9868
	15.5864
	16.5061
	16.5061
	14.917
	14.917
	70.7543
	11.9043
	5.68582
	3.52804
	17.0125
	7.0806
	9.56571
	14.9775
	10.1653
	10.0108
	14.3783
	10.0421
	12.6743
	20.0266
	20.0266
	4.04836
	4.04836
	14.7655
	12.5626
	18.0917
	5.88569
	3.99807
	5.59741
	16.4313
	9.14703
	1.05032
	9.92626
	7.41156
	2.69432
	9.37046
	15.9361
	16.2118
	19.6237
	26.4769
	4.33094
	20.7747
	14.5964
	3.25644
	9.48282
	5.52736
	46.7409
	12.1608
	1.74825
	1.74825
	9.77819
	6.76155
	7.56121
	7.19307
	14.8568
	20.2085
	11.9891
	5.85491
	13.9721
	11.0445
	17.9226
	7.5274
	15.0501
	16.1676
	13.5454
	19.5036
	2.87185
	4.60935
	17.987
	17.987
	1.35197
	1.35197
	5.93242
	7.9273
	2.64143
	3.46816
	3.65427
	5.59395
	3.84522
	6.38268
	16.7279
	1.70129
	2.96687
	5.59911
	9.31005
	10.1217
	9.45393
	10.7284
	4.17604
	10.3293
	10.3293

## Sheet: Fig. 3J
Figure 3J			Actin Length (nm)											Frequency Distribution of actin lengths
			Actin length											length [nm]	Number of Actin filaments	Number of Actin filaments	Number of Actin filaments	Number of Actin filaments	Number of Actin filaments
			12.3903											10	1
			12.5605											15	37
			12.5663											20	52
			12.9652											25	43
			13.4599											30		36
			13.4998											35		30
			13.5202											40		23
			13.741											45		11
			13.8235											50		8
			14.0024											55			6
			14.0518											60			6
			14.0651											65			8
			14.1716											70			2
			14.2245											75			1
			14.2293											80				0
			14.4536											85				0
			14.9503											90				1
			15.0549											95				4
			15.1037											100				1
			15.1152											105					1
			15.2822											110					2
			15.4988											115					0
			15.6001											120					2
			15.6516											125					1
			15.7923											130					0
			16.0189											135					0
			16.1799											140					0
			16.2675											145					0
			16.2792											150					0
			16.2937											155					2
			16.6212											160					0
			16.6464											165					0
			17.0901											170					0
			17.0955											175					0
			17.128											180					0
			17.1942											185					0
			17.3881											190					0
			17.4604											195					0
			17.5333											200					1
			17.5716											205					1
			17.5762											210					0
			17.7162											215					0
			17.7783											220					0
			17.8536											225					0
			17.9435											230					0
			18.0881											235					0
			18.1685											240					0
			18.2653											245					0
			18.2659											250					0
			18.2751											255					0
			18.3079											260					0
			18.496											265					0
			18.9406											270					0
			18.9991											275					0
			19.042											280					1
			19.12											285					0
			19.2323											290					0
			19.2465											295					0
			19.342											300					0
			19.4549											305					0
			19.501											310					0
			19.5368											315					0
			19.5965											320					0
			19.6904											325					0
			19.7391											330					0
			19.8052											335					0
			19.9303											340					0
			19.9599											345					0
			19.9858											350					0
			19.9876											355					0
			20.0651											360					0
			20.2459											365					0
			20.3311											370					0
			20.5155											375					0
			20.5392											380					0
			20.6162											385					0
			20.6245											390					0
			20.7071											395					0
			20.9129											400					0
			20.9323											405					0
			20.9411											410					0
			21.2555											415					0
			21.3392											420					0
			21.6353											425					0
			21.6672											430					0
			21.7736											435					0
			21.7887											440					0
			21.9531											445					0
			22.1527											450					1
			22.3046
			22.8251
			23.1306
			23.1899
			23.199
			23.2318
			23.2396
			23.6894
			23.764
			23.7792
			23.9228
			23.969
			23.995
			24.0698
			24.1363
			24.171
			24.3938
			24.5965
			24.914
			24.993
			25.079
			25.1644
			25.1836
			25.2858
			25.4065
			25.49
			25.5592
			25.6722
			25.7235
			25.7494
			25.7928
			25.9778
			26.0027
			26.3204
			26.3605
			26.5354
			26.602
			26.6338
			26.9311
			26.952
			27.0151
			27.0277
			27.0626
			27.3962
			27.5138
			27.5566
			27.7199
			27.946
			27.9583
			28.0208
			28.0964
			28.1104
			28.2546
			28.431
			28.5401
			28.8293
			28.8886
			29.0201
			29.0439
			29.2918
			29.4155
			29.7283
			29.8261
			29.9034
			30.0316
			30.22
			30.2364
			30.2593
			30.263
			30.285
			30.5614
			30.7392
			30.7812
			30.7913
			30.8849
			31.1336
			31.1923
			31.2915
			31.9427
			32.4991
			32.5818
			32.631
			32.7767
			33.0749
			33.0919
			33.5442
			33.951
			34.1895
			34.196
			34.235
			34.4194
			34.759
			34.8723
			34.9576
			34.9974
			35.3274
			35.7259
			35.802
			35.8169
			36.1208
			36.1274
			36.1926
			36.3589
			36.3655
			36.6005
			36.6363
			37.0054
			37.2174
			37.4207
			37.4484
			37.8189
			37.8858
			37.9637
			38.1342
			38.6027
			39.5233
			39.7069
			39.8255
			40.0094
			40.0634
			40.2318
			40.2414
			40.2989
			40.3254
			40.3768
			40.3981
			40.4283
			40.4993
			41.5535
			41.971
			41.9752
			42.0688
			42.1085
			43.2522
			43.5178
			43.5488
			43.5505
			43.5814
			44.4824
			45.7003
			45.8605
			46.8014
			47.282
			47.4797
			47.7639
			47.8553
			49.8552
			51.5753
			51.6824
			51.6987
			51.7751
			52.1902
			54.2582
			54.2863
			55.8198
			55.8404
			56.1204
			56.2517
			58.1254
			59.0092
			60.299
			60.6279
			60.9308
			62.3627
			62.5042
			62.8898
			63.5126
			63.8097
			64.5341
			64.7661
			65.3196
			66.5676
			71.2216
			71.9399
			73.0964
			89.0133
			93.2778
			93.4703
			94.3708
			96.9299
			100.157
			102.965
			108.576
			110.201
			120.928
			121.041
			124.177
			154.559
			154.952
			200.45
			205.343
			281.162
			451.269

## Sheet: Fig. 4B
Figure 4B	Distance between spike densities				Frequency Distribution of spike inter-distances
	Distance (nm)				Bin center	Values
	12.1565				0	50
	4.24897				5	242
	10.3858				10	775
	13.8716				15	1018
	14.6722				20	665
	16.2512				25	431
	23.3183				30	304
	13.7364				35	189
	15.2526				40	124
	13.2738				45	84
	14.0814				50	58
	24.8047				55	41
	14.513				60	42
	12.9308				65	29
	19.2983				70	24
	14.3175				75	18
	12.4169				80	12
	14.927				85	5
	17.7436				90	4
	17.7457				95	10
	11.9096				100	5
	6.354
	5.28019
	15.0059
	13.4619
	8.11271
	6.8167
	8.92637
	8.5649
	4.00913
	15.4683
	8.09861
	14.4314
	15.3571
	3.33492
	14.3547
	13.0656
	12.1753
	9.26143
	10.6966
	9.14139
	12.7439
	5.03653
	12.1722
	20.0362
	13.888
	1.17097
	11.8552
	13.3482
	7.28661
	29.3301
	17.7886
	13.5465
	15.715
	13.8853
	13.8853
	14.3148
	10.3601
	16.4423
	2.0654
	10.5676
	20.5856
	10.9081
	12.3831
	19.2884
	10.7675
	13.4534
	22.233
	11.5525
	9.12054
	12.6599
	7.85025
	12.714
	6.49627
	16.084
	23.0737
	18.8187
	13.493
	5.68319
	13.5324
	13.2738
	14.7525
	13.3025
	14.6332
	10.2529
	10.5964
	14.3387
	11.7389
	13.753
	12.1471
	9.31474
	7.04206
	10.7746
	4.42462
	17.6467
	5.92597
	10.2455
	19.6057
	27.4186
	21.6392
	10.9673
	13.334
	21.2036
	30.6609
	18.9518
	11.1567
	5.04408
	0.872789
	21.0485
	16.2887
	13.1209
	6.98776
	12.2502
	9.02398
	15.9269
	15.9269
	22.0679
	0.872789
	17.9166
	19.9581
	9.05768
	9.89759
	12.2998
	4.31126
	20.5096
	24.7878
	18.2118
	11.2349
	15.3025
	7.30749
	8.30755
	13.9782
	6.46689
	10.9081
	14.2908
	9.86676
	5.9131
	7.28138
	16.3843
	30.1801
	31.7328
	8.50689
	8.67097
	15.831
	32.0612
	17.5298
	11.8198
	14.6722
	15.1448
	8.30297
	16.7248
	8.30755
	6.2146
	19.4947
	19.6987
	6.46099
	13.7086
	8.57379
	27.1604
	15.6616
	15.4486
	12.3215
	10.9743
	19.7219
	5.08919
	8.13615
	1.17097
	30.5912
	1.70138
	18.8126
	1.0327
	4.94495
	15.1599
	10.5676
	5.30179
	0.915388
	13.8138
	29.7069
	19.9676
	9.29428
	18.0437
	10.5243
	25.4684
	14.1865
	16.8088
	14.5758
	29.064
	0.552
	19.2805
	15.488
	24.8752
	20.9269
	12.8095
	31.3099
	23.447
	7.85994
	10.5061
	15.9054
	7.66366
	18.069
	16.1312
	15.2501
	13.9891
	3.36901
	16.6929
	28.9392
	27.6799
	11.0227
	10.8626
	12.4567
	10.2715
	14.0895
	10.0466
	10.8521
	27.264
	2.37424
	30.0485
	17.3727
	35.6179
	27.1296
	7.79181
	13.0802
	16.8473
	10.0466
	9.88604
	17.458
	17.5493
	10.1221
	17.025
	15.2201
	16.969
	5.58857
	7.29706
	15.9627
	8.42139
	8.02301
	10.1596
	23.8145
	11.7194
	13.1267
	19.2924
	7.55857
	24.4053
	7.01496
	26.9662
	17.3332
	15.4609
	19.5999
	14.1084
	9.98952
	7.74769
	8.20607
	8.19678
	18.8611
	10.8906
	20.3811
	15.5934
	11.2688
	12.8333
	14.4288
	8.06563
	8.64898
	18.7558
	18.8753
	17.6705
	10.1559
	2.43757
	18.1196
	12.9837
	14.7628
	5.59539
	10.5243
	23.2824
	26.3085
	17.6511
	9.44469
	10.3491
	32.8533
	24.9272
	11.0882
	9.00285
	8.74968
	16.0958
	22.1953
	9.62841
	13.8688
	16.7111
	24.5003
	24.0785
	4.29355
	11.6934
	0.617155
	16.6883
	19.9351
	6.354
	11.3998
	16.1242
	14.6384
	14.2962
	28.9958
	47.7129
	0.617155
	12.9749
	5.04408
	10.7498
	13.9264
	51.5766
	9.17882
	31.1232
	0.390323
	12.3369
	10.107
	25.2642
	18.7518
	15.9651
	28.295
	24.3928
	16.046
	16.8925
	13.4817
	8.13615
	18.6989
	20.095
	19.3299
	9.07448
	5.10413
	18.0247
	6.39582
	20.7606
	14.8759
	16.319
	8.82337
	14.0109
	18.7883
	10.9951
	18.5742
	1.23431
	17.6575
	19.596
	8.09861
	14.1946
	18.0964
	29.0338
	17.0339
	25.5072
	13.3967
	11.6445
	10.564
	9.327
	28.847
	25.1872
	15.5543
	7.29183
	14.8656
	7.05827
	16.9127
	16.0769
	24.5996
	45.9488
	9.71112
	13.1846
	22.716
	25.9807
	23.5572
	13.147
	11.0054
	22.4868
	10.9916
	11.7194
	16.2746
	38.8474
	15.5861
	29.9406
	18.5742
	20.4929
	16.3027
	13.3625
	9.37588
	32.8556
	27.5641
	5.244
	16.9105
	21.482
	2.82816
	9.94366
	10.5676
	21.2448
	11.6869
	13.1383
	18.2348
	22.6942
	6.12819
	18.2849
	14.2053
	10.6752
	10.7817
	7.05826
	15.5396
	26.5348
	14.2615
	30.4852
	6.83901
	14.4103
	15.0033
	27.8035
	36.1012
	34.8187
	19.5122
	30.8738
	12.1941
	20.6595
	3.64069
	18.5455
	38.5373
	16.2465
	7.12807
	21.1244
	7.66366
	29.3859
	8.2892
	14.3467
	12.1972
	21.0286
	30.9944
	33.7624
	5.49233
	18.4508
	20.9615
	24.4895
	50.26
	28.7252
	27.824
	25.7214
	18.4631
	30.2015
	16.4932
	37.3825
	13.4336
	10.9221
	19.5512
	12.2253
	12.9749
	26.6179
	42.6561
	38.6015
	32.1347
	6.40177
	15.2601
	13.8028
	15.1197
	9.3474
	26.278
	20.2329
	18.3701
	5.10413
	18.2786
	28.567
	69.4435
	5.92597
	22.9694
	17.8036
	12.6027
	18.5578
	23.8736
	16.4145
	8.78443
	14.0814
	13.0656
	44.7886
	33.8221
	25.7288
	30.9095
	9.07448
	23.8289
	9.07448
	22.8747
	18.7883
	6.83901
	4.01862
	25.3485
	20.2461
	16.8179
	27.9442
	14.4288
	14.2187
	15.8886
	16.4423
	34.9562
	16.9307
	21.5386
	26.6765
	12.8184
	17.2008
	20.4929
	14.5366
	19.08
	14.881
	4.70011
	15.9532
	10.9916
	14.6748
	15.0312
	16.6906
	13.8935
	12.1534
	25.5639
	18.1867
	17.0071
	16.1808
	38.102
	23.6476
	9.31883
	31.2673
	11.1156
	30.5887
	61.7661
	16.6426
	10.6108
	43.2915
	16.8111
	33.7319
	15.9173
	33.3606
	32.0374
	7.43153
	14.2348
	14.4182
	29.026
	19.2904
	30.1712
	62.1221
	41.0897
	12.9043
	25.5445
	32.2885
	32.9285
	35.1388
	19.631
	32.486
	24.1086
	48.0248
	13.2279
	34.9432
	53.3823
	3.09809
	29.6054
	18.2348
	29.6568
	68.433
	14.1111
	45.8966
	19.2014
	32.5352
	41.0396
	17.8057
	37.2467
	9.74245
	9.74245
	19.799
	32.6673
	21.9086
	12.1753
	19.2865
	47.3652
	51.2929
	25.4714
	27.3351
	45.9811
	42.8743
	28.2115
	35.8003
	30.5202
	18.2265
	30.4927
	22.2261
	49.3886
	17.2141
	16.6655
	11.5294
	16.3563
	9.07448
	21.3039
	14
	8.60925
	18.8389
	26.0685
	50.2479
	17.3924
	10.7923
	9.14139
	17.6877
	16.1808
	16.4885
	14.1435
	13.9973
	24.1748
	30.2154
	18.9417
	14.3891
	1.38
	46.8981
	49.1977
	48.82
	25.0492
	47.3547
	20.4668
	29.5114
	63.845
	56.6816
	94.9392
	72.8394
	19.381
	165.43
	94.952
	7.07982
	7.7967
	0.276
	13.8413
	24.2205
	21.9155
	19.6871
	23.8592
	19.4556
	35.3646
	32.0184
	15.9913
	14.36
	6.83901
	6.51383
	19.1019
	12.122
	24.4474
	12.0116
	8.5871
	15.5836
	29.6157
	28.9958
	32.9632
	20.9669
	12.0748
	8.24774
	19.08
	14.1543
	13.493
	13.5015
	29.1124
	7.9275
	18.7294
	22.7947
	13.8055
	13.0656
	15.1524
	11.5096
	13.1846
	11.948
	14.5444
	10.0617
	3.036
	22.3628
	34.2752
	8.67975
	23.1347
	24.7371
	28.9971
	33.8885
	15.647
	4.84378
	20.4706
	15.7755
	9.69149
	13.4336
	10.4041
	30.6422
	9.79314
	53.4807
	47.4921
	25.1811
	35.8598
	10.5928
	36.7619
	7.75752
	16.6266
	12.1878
	16.7907
	6.29982
	13.0889
	22.1386
	11.5953
	11.6379
	14.4393
	45.3052
	30.2507
	16.4191
	44.6293
	15.8886
	10.6573
	18.7721
	21.8389
	12.0084
	25.434
	13.334
	22.2535
	14.4103
	11.5129
	14.3626
	14.68
	10.3638
	14.1865
	18.3514
	24.7924
	6.69264
	1.51171
	14.8323
	11.592
	14.0868
	15.1976
	15.6202
	20.1518
	32.2767
	84.0931
	39.1774
	24.6569
	21.9381
	63.9308
	66.7458
	15.6275
	58.411
	116.398
	25.4833
	24.8676
	10.107
	13.2279
	17.0406
	23.1856
	10.4078
	10.7534
	3.41393
	46.6832
	65.9946
	21.1748
	23.2136
	35.2157
	76.1005
	59.7978
	73.2295
	24.0627
	68.6647
	44.4634
	23.2414
	31.2965
	13.7696
	19.96
	16.9442
	20.0817
	26.1298
	30.4564
	9.09126
	7.71814
	15.8213
	16.9285
	11.3932
	21.2878
	12.857
	0.617155
	23.364
	23.32
	1.13798
	19.6929
	19.2766
	9.83583
	32.7092
	18.5886
	32.5937
	16.2512
	13.8055
	24.2425
	25.3935
	29.8106
	21.0829
	29.1438
	21.0937
	15.8285
	33.9491
	23.2513
	33.9928
	29.7184
	31.2417
	22.783
	21.9381
	12.7827
	12.2688
	13.0656
	40.1492
	33.4279
	13.2307
	20.7202
	11.8165
	17.5015
	34.1092
	22.1162
	12.4842
	26.9309
	18.1343
	17.8655
	32.1798
	30.2582
	12.8895
	12.3277
	25.1236
	15.4978
	19.2588
	16.9442
	39.7114
	22.8164
	36.4163
	29.0771
	69.6056
	34.7036
	14.224
	14.2107
	15.5836
	25.4175
	34.553
	94.3783
	45.5241
	10.0466
	17.3792
	11.7454
	14.4023
	8.61368
	14.3228
	8.41234
	11.2755
	12.8214
	10.5351
	15.2126
	69.2039
	6.81111
	7.96584
	10.0466
	9.7268
	9.12471
	12.5572
	15.7924
	9.95132
	7.12807
	10.7817
	7.58875
	18.4466
	8.38513
	11.2383
	10.5784
	11.1601
	1.85146
	18.7192
	11.4631
	11.7389
	16.3587
	6.05315
	12.2128
	10.7357
	12.2998
	13.2077
	21.2735
	7.452
	8.62693
	16.8383
	17.3222
	19.7702
	11.0503
	17.2869
	14.2455
	15.7538
	5.76305
	11.0054
	17.4099
	2.51448
	12.6208
	11.289
	17.4863
	7.7132
	8.15952
	13.9428
	9.26143
	18.5167
	3.91297
	14.3759
	15.1423
	12.1972
	5.09667
	12.2315
	15.5665
	14.7628
	16.3703
	5.5269
	11.262
	14.4893
	9.87833
	19.1616
	12.2967
	14.8143
	7.08519
	10.2306
	20.0798
	18.6663
	13.1875
	6.77185
	15.2526
	53.7215
	6.87788
	8.43495
	13.0918
	11.1054
	21.1298
	7.6238
	15.0717
	10.8064
	12.6178
	11.3831
	13.086
	10.2826
	22.4308
	15.6056
	21.1442
	19.9962
	15.7948
	12.7349
	10.2306
	17.9315
	16.3773
	5.30179
	11.5426
	31.0803
	14.755
	9.67576
	10.338
	23.5297
	1.87192
	3.35768
	12.7708
	22.3696
	8.52478
	12.854
	12.9514
	19.06
	9.76198
	14.0163
	21.9901
	28.106
	26.7521
	14.0028
	23.8544
	25.353
	20.956
	12.0464
	36.3598
	36.5343
	7.04206
	23.2463
	53.1821
	20.1952
	18.5557
	20.4501
	21.5227
	22.5088
	4.53514
	38.8151
	30.9477
	13.2738
	17.1942
	11.7907
	32.9482
	22.3168
	20.4333
	14.13
	32.8857
	16.4932
	19.1616
	19.1298
	12.1377
	17.025
	18.1699
	47.7927
	10.4953
	5.16349
	22.7646
	9.64422
	25.2868
	4.77249
	17.132
	16.6151
	88.1279
	1.43414
	19.5649
	28.587
	28.8852
	32.6311
	25.708
	10.4771
	9.88604
	11.3463
	18.4136
	16.5116
	15.7538
	14.3254
	10.4151
	17.3989
	22.3219
	23.2693
	14.881
	15.2226
	14.4893
	17.1964
	33.9469
	15.0919
	23.0687
	4.99857
	20.1952
	37.2344
	13.7972
	13.1615
	14.2053
	14.3467
	17.4667
	7.98017
	22.573
	23.1149
	12.4567
	16.5807
	14.6098
	16.3494
	15.1524
	19.5512
	18.2911
	25.0993
	45.6978
	37.0221
	36.1813
	41.8247
	18.2536
	26.4528
	20.1669
	8.21071
	24.5578
	13.3225
	16.0223
	24.8047
	11.5195
	13.0101
	11.7259
	46.6701
	17.1875
	28.6788
	27.3686
	53.7378
	23.0357
	22.7344
	15.6349
	24.9349
	13.5381
	26.1997
	40.3706
	26.8813
	41.6577
	38.6696
	28.8786
	21.3039
	46.049
	50.279
	28.7
	3.46927
	20.1518
	20.4426
	29.8654
	30.1965
	18.0163
	52.8769
	13.7364
	20.437
	39.0294
	38.6025
	20.7881
	21.3878
	8.0892
	20.0095
	22.8314
	22.1644
	14.3865
	31.74
	76.5406
	18.428
	15.7948
	26.0641
	14.9856
	14.4893
	12.1972
	19.5571
	25.0264
	25.7554
	15.3621
	12.663
	11.2214
	36.7163
	23.2053
	12.2967
	14.8169
	13.2853
	20.1782
	30.5713
	52.5727
	22.4936
	49.1505
	11.7162
	19.9046
	28.8139
	20.9378
	13.6725
	12.854
	23.7617
	25.616
	54.3979
	32.2093
	32.8312
	8.56045
	22.3611
	17.906
	36.1434
	12.9749
	33.8322
	15.7538
	23.7713
	28.5043
	14.568
	28.8152
	27.5226
	45.7844
	13.5942
	37.5745
	6.354
	28.8232
	14.513
	9.83196
	23.8864
	42.0427
	12.1377
	30.7464
	26.6865
	16.2723
	15.542
	17.5559
	25.0796
	5.19291
	14.8938
	14.8451
	2.67592
	15.8093
	24.3788
	19.5122
	29.0378
	26.9096
	28.6735
	27.2514
	10.7108
	13.7696
	2.29263
	14.492
	17.9145
	15.3918
	14.5313
	16.4909
	24.4085
	15.9054
	29.6851
	3.64069
	20.3137
	12.972
	25.4833
	16.5185
	24.058
	9.63236
	24.6027
	41.4937
	17.2936
	44.7375
	12.9279
	44.3468
	53.3509
	18.9075
	36.3378
	98.9782
	29.2352
	47.9534
	30.0016
	34.0063
	53.7641
	36.6384
	52.861
	14.9576
	57.1227
	18.1112
	8.34871
	11.8712
	10.9881
	20.5152
	10.8099
	17.5645
	14.0679
	36.6083
	21.7515
	26.7549
	28.6229
	41.1943
	11.3496
	15.9913
	22.1644
	37.5005
	22.0817
	43.4838
	35.6681
	51.5382
	13.1151
	33.4792
	7.24467
	9.69149
	18.3161
	27.8062
	29.7837
	18.7883
	23.6492
	14.4182
	12.8095
	32.6952
	12.1503
	19.3141
	44.6754
	13.5437
	26.4644
	55.8646
	20.095
	64.6182
	47.2807
	52.0778
	35.3862
	27.7171
	11.9862
	16.4793
	15.3918
	12.9808
	6.77747
	13.5381
	17.5537
	17.8036
	12.5238
	17.2406
	19.9199
	13.3454
	7.452
	9.5649
	23.0026
	19.5376
	34.7025
	8.41234
	10.5061
	32.6229
	8.94342
	14.5967
	14.9448
	8.99438
	10.8345
	15.5861
	28.0001
	7.32831
	23.0472
	13.6864
	25.4789
	34.2385
	18.4796
	7.9275
	17.3989
	17.4667
	18.1175
	20.6337
	11.868
	13.3881
	13.8386
	21.8476
	27.1548
	9.29018
	10.0466
	14.4578
	26.2244
	20.0419
	48.0319
	30.9588
	6.4196
	19.8835
	11.1156
	13.0013
	7.00953
	15.8285
	7.98017
	6.73802
	6.8557
	11.1533
	7.77713
	8.39421
	19.96
	9.04506
	18.9578
	10.3638
	14.6722
	27.7116
	25.0325
	23.8081
	20.263
	14.057
	17.9739
	7.63378
	16.8473
	17.1698
	15.9341
	22.7545
	14.5758
	8.57379
	15.2126
	8.73225
	17.9993
	7.89379
	19.1079
	18.2285
	17.906
	17.3727
	30.1106
	15.9293
	8.81905
	13.4336
	18.9518
	9.37994
	15.0109
	23.2234
	15.0186
	15.9723
	38.5621
	13.9045
	5.3873
	10.7427
	27.2514
	13.8248
	10.2306
	15.0033
	19.7682
	38.3571
	28.175
	10.5387
	16.0484
	3.33492
	8.91356
	8.88789
	16.9734
	20.1933
	11.6999
	21.146
	12.9984
	9.69542
	5.244
	9.84357
	16.4261
	8.54263
	14.0218
	7.44689
	22.9296
	7.71814
	19.4065
	19.3928
	11.3328
	11.4831
	17.906
	12.3678
	13.3568
	19.8662
	6.56045
	10.7392
	7.67856
	8.61368
	13.0101
	8.19678
	8.56045
	10.9881
	24.3225
	9.13723
	13.2652
	12.5056
	18.9417
	7.11738
	2.60378
	20.896
	15.28
	25.9704
	17.6597
	9.31474
	20.5689
	11.7259
	9.14972
	16.2676
	11.9671
	6.90552
	7.96584
	9.79314
	17.1676
	10.582
	11.6608
	8.19678
	41.0025
	38.037
	24.0675
	22.3696
	12.275
	17.388
	27.4145
	19.014
	16.1454
	9.01131
	14.6332
	30.3913
	21.9433
	23.421
	28.2695
	8.74532
	13.2738
	16.2395
	14.6176
	23.8481
	39.2134
	32.3215
	11.143
	6.18388
	14.3254
	13.1499
	20.956
	5.23673
	26.809
	18.8813
	21.9225
	19.4007
	16.1454
	6.32395
	19.4595
	32.0517
	10.5061
	13.9373
	15.8189
	24.5764
	21.3021
	5.98354
	13.9346
	14.3467
	12.7976
	15.0262
	28.322
	12.2097
	21.1532
	23.5928
	13.6026
	13.9346
	12.0084
	19.3358
	12.1503
	15.7803
	13.4873
	13.0773
	8.2708
	4.10304
	14.6904
	25.2898
	12.1753
	12.3862
	15.8958
	17.3595
	27.4089
	18.656
	11.3697
	25.0385
	17.1676
	16.5807
	19.8432
	27.7651
	21.9016
	16.0603
	16.7748
	11.6673
	80.3667
	15.0033
	48.4174
	15.5983
	28.7252
	35.2622
	19.5396
	13.8165
	41.0136
	6.87788
	8.0609
	9.89759
	15.8646
	19.4399
	21.1298
	26.3591
	10.1671
	8.56935
	29.0548
	6.00895
	15.7223
	42.0155
	16.2583
	27.6014
	14.5209
	17.6597
	19.5571
	18.1532
	28.7252
	20.4053
	12.4964
	22.4868
	26.8742
	15.9532
	20.5319
	23.0357
	27.1688
	7.01496
	7.16538
	18.2578
	29.3794
	16.6655
	11.9192
	31.0571
	11.2383
	23.8975
	37.3121
	44.3227
	29.626
	22.2004
	16.7657
	21.9433
	26.8856
	17.8442
	20.5226
	50.2055
	26.6494
	19.6987
	11.4665
	44.9134
	13.8716
	29.2469
	22.441
	18.1027
	10.9186
	24.0168
	51.0018
	24.0706
	61.5678
	42.2199
	33.1809
	7.55353
	9.42046
	10.4953
	17.6316
	21.4234
	21.0213
	22.458
	7.77223
	22.4325
	19.7374
	20.6926
	13.8798
	18.5742
	20.2178
	32.9193
	25.7214
	25.7761
	22.6992
	15.8862
	23.4876
	12.9632
	46.8038
	26.5075
	25.2988
	27.8322
	16.3703
	10.107
	6.70402
	14.7654
	22.4529
	20.2009
	18.8268
	83.5729
	16.0128
	19.1238
	16.8292
	13.7281
	25.231
	62.1981
	23.0737
	16.0816
	17.0048
	14.4815
	12.3985
	31.5221
	41.099
	62.269
	12.9131
	8.52478
	12.5663
	18.0501
	12.8984
	17.906
	33.5064
	17.8485
	10.3931
	45.0785
	35.5719
	15.185
	19.662
	18.9959
	44.8048
	29.7018
	25.2627
	10.7958
	13.5043
	14.2508
	25.0735
	25.4684
	37.5259
	24.031
	25.3094
	29.7171
	52.2071
	15.1171
	39.7718
	14.3015
	67.0402
	52.1786
	24.4085
	19.4575
	34.2329
	9.48493
	27.3602
	44.7937
	36.9283
	24.2079
	19.038
	23.2905
	41.8748
	33.2325
	7.63877
	20.768
	36.4163
	8.87931
	19.1338
	66.2216
	45.9795
	22.1024
	33.5099
	64.2055
	58.0683
	20.9996
	36.4215
	28.6575
	30.9735
	23.5637
	47.0546
	25.9939
	26.3605
	78.2055
	16.5462
	10.3711
	4.94495
	10.6537
	37.0591
	6.46689
	15.3621
	12.9485
	31.5245
	20.7661
	16.0579
	17.2008
	13.9154
	9.09126
	17.597
	12.0211
	3.18299
	5.20024
	19.012
	14.1408
	9.04084
	3.79437
	13.2192
	21.9172
	3.5986
	14.8066
	13.7972
	15.6397
	22.2758
	16.4052
	39.1658
	16.3517
	21.1802
	13.118
	9.46885
	16.5922
	11.1054
	13.0685
	5.18557
	19.7277
	1.99026
	9.8048
	11.5195
	10.001
	14.3547
	12.0716
	12.3338
	10.8099
	10.7392
	12.2284
	15.2501
	18.607
	17.2052
	9.28197
	14.6306
	19.939
	13.0656
	22.1661
	17.9442
	13.9755
	16.4816
	15.0768
	11.3429
	1.0327
	10.5459
	6.53135
	9.19126
	17.7543
	12.5208
	33.7308
	17.2141
	13.7253
	7.6188
	31.5196
	21.3379
	19.1378
	12.2315
	12.3985
	13.4477
	4.78046
	11.8036
	15.3
	11.9543
	10.437
	9.58479
	12.8303
	12.1628
	8.62252
	9.31065
	14.955
	8.09861
	11.1703
	14.955
	7.67359
	7.39041
	15.0692
	15.5836
	11.184
	9.14556
	7.98494
	11.5327
	19.7393
	13.3225
	8.94342
	13.0714
	11.2315
	15.8526
	19.02
	15.3248
	15.1599
	11.0882
	13.2796
	13.0918
	14.2401
	8.28919
	8.74532
	15.9054
	9.63236
	9.53299
	20.7166
	21.5634
	29.3314
	17.7071
	23.6299
	19.4164
	6.32997
	7.3127
	13.1846
	12.4476
	14.2935
	11.9
	6.08453
	7.53839
	9.56888
	13.147
	8.97318
	10.0162
	18.0332
	9.15804
	16.209
	12.8303
	16.6632
	13.3311
	9.79703
	8.67975
	12.9279
	12.2377
	8.96044
	10.1821
	15.6178
	13.9891
	11.9224
	13.3425
	10.4516
	21.4731
	15.1297
	14.6904
	18.0057
	12.1847
	18.6172
	21.1748
	10.3085
	15.2626
	11.5459
	12.723
	26.0524
	23.7601
	12.4842
	12.9161
	5.66305
	24.7817
	17.0003
	12.0369
	28.2735
	13.7807
	14.7963
	21.5651
	18.0838
	12.472
	8.78443
	9.83583
	15.2451
	13.5942
	13.8193
	9.40427
	11.6117
	16.4724
	12.7349
	15.8718
	8.97318
	19.6445
	18.7213
	16.4423
	11.4132
	32.0279
	14.4946
	21.3361
	23.8353
	18.5023
	30.2204
	20.53
	9.97044
	7.39556
	10.9186
	25.434
	15.6956
	12.1252
	12.7439
	17.0964
	7.39556
	7.97062
	26.0041
	16.0413
	17.8036
	21.3164
	13.5942
	13.0423
	20.9796
	23.5782
	13.6474
	12.5663
	11.8808
	12.5451
	14.1946
	13.391
	48.2535
	11.4332
	14.724
	9.37588
	13.6585
	7.6138
	11.8133
	6.44329
	9.4245
	9.1622
	19.064
	19.2825
	13.0394
	9.72288
	11.569
	13.0452
	11.8165
	18.2807
	31.966
	16.9263
	10.9046
	18.8389
	7.452
	12.2595
	21.8929
	23.596
	22.1041
	16.0555
	23.1528
	23.225
	20.4724
	3.94207
	10.9708
	11.7713
	13.8771
	11.2112
	20.9524
	21.9763
	10.3122
	9.40427
	10.725
	18.0501
	14.463
	10.5243
	7.411
	9.521
	9.29428
	13.4902
	12.2502
	10.8661
	15.3248
	9.62841
	18.2035
	21.4518
	13.6641
	26.8813
	10.2195
	8.50689
	14.2374
	9.72288
	21.8337
	18.1616
	10.3048
	20.1367
	24.4412
	31.0914
	8.59597
	13.597
	26.1167
	16.9532
	15.2001
	21.3896
	12.9397
	20.3005
	16.4353
	22.3849
	12.8511
	10.107
	8.56045
	18.0501
	21.6445
	38.2855
	27.5738
	11.932
	10.3895
	15.0515
	14.0679
	15.9747
	22.7746
	16.6059
	16.6632
	11.2688
	25.616
	29.0915
	13.2537
	16.8947
	12.666
	10.1108
	15.6956
	22.8147
	4.56027
[truncated: 2,171 more rows]

[truncated: 6 more sheets: Fig. 4D, Fig. 4F, Fig. 4H, Fig. 5B, Fig. 5C, Fig. S1B-S1D]
